# Supplementary material for: Ethyl 2-(1,2,3,4-tetrahydro­spiro­[carba­zole-3,2′-[1,3]dioxolan]-9-yl)acetate
Source: Acta Crystallogr Sect E Struct Rep Online. 2009 Mar 6;65(Pt 4):o685. doi: 10.1107/S160053680900748X (PMC2969037; doi:10.1107/S160053680900748X)
Supplement: Supplementary file 1 [file e-65-0o685-sup1.cif]

##############################################################################
###                                                                        ###
###        Electronic paper (Acta Crystallographica Section E)             ###
###                                                                        ###
##############################################################################
#                                                                            #
# This CIF contains the data in a paper accepted for publication in Acta     #
# Crystallographica Section E. It conforms to the requirements of Notes      #
# for Authors for Section E, and has been peer reviewed under the auspices   #
# of the IUCr Commission on Journals.                                        #
#                                                                            #
# Full details of the Crystallographic Information File format               #
# are given in the paper "The Crystallographic Information File (CIF):       #
# a New Standard Archive File for Crystallography" by S. R. Hall, F. H.      #
# Allen and I. D. Brown [Acta Cryst. (1991), A47, 655-685].                  #
#                                                                            #
# The current version of the core CIF dictionary is obtainable from          #
# ftp://ftp.iucr.org/pub/cif_core.dic. The current version number is 2.4.    #
#                                                                            #
# Software is freely available for graphical display of the structure(s) in  #
# this CIF.  For information consult the CIF home page http://www.iucr.org/  #
# cif/home.html                                                              #
#                                                                            #
# This file may be used for bona fide research purposes within the           #
# scientific community so long as proper attribution is given to the journal # 
# article from which it was obtained.                                        #
#                                                                            #
##############################################################################
                                             
data_global
_audit_creation_method     'form.cif (version 2.0)'
_journal_data_validation_number     ?
_journal_date_recd_electronic     2009-02-19
_journal_date_accepted     2009-03-01
_journal_name_full     'Acta Crystallographica, Section E'
_journal_year     2009
_journal_volume     65
_journal_issue      4
_journal_page_first     o685
_journal_page_last     o685
_journal_paper_category     QO
_journal_coeditor_code     XU2485
_publ_contact_author_name     'Andrew D. Bond'
_publ_contact_author_address
;
 University of Southern Denmark
 Department of Physics and Chemistry
 Campusvej 55
 5230 Odense
 Denmark
;
_publ_contact_author_email     adb@chem.sdu.dk
_publ_contact_author_fax     '+45 6615 8780'
_publ_contact_author_phone     '+45 6650 2545'
_publ_section_title
;
Ethyl 2-(1,2,3,4-tetrahydrospiro[carbazole-3,2'-[1,3]dioxolan]-9-yl)acetate
;
loop_
    _publ_author_name
    _publ_author_address
    'L\"offler, Philipp M. G.'
;
 University of Southern Denmark
 Department of Physics and Chemistry
 Campusvej 55
 5230 Odense M
 Denmark
;
    'Ulven, Trond'
;
 University of Southern Denmark
 Department of Physics and Chemistry
 Campusvej 55
 5230 Odense M
 Denmark
;
    'Bond, Andrew D.'
;
 University of Southern Denmark
 Department of Physics and  Chemistry
 Campusvej 55
 5230 Odense M
 Denmark
;
data_I
_audit_creation_method     SHELXL-97
_chemical_name_systematic
;
Ethyl 2-(1,2,3,4-tetrahydrospiro[carbazole-3,2'-[1,3]dioxolan]-9-yl)acetate
;
_chemical_name_common     ?
_chemical_formula_moiety     'C18 H21 N O4'
_chemical_formula_sum     'C18 H21 N O4'
_chemical_formula_iupac     'C18 H21 N O4'
_chemical_formula_weight     315.36
_chemical_melting_point     ?
_symmetry_cell_setting     monoclinic
_symmetry_space_group_name_H-M     'P 21/c'
_symmetry_space_group_name_Hall     '-P 2ybc'
loop_
    _symmetry_equiv_pos_as_xyz
    'x, y, z'
    '-x, y+1/2, -z+1/2'
    '-x, -y, -z'
    'x, -y-1/2, z-1/2'
_cell_length_a     10.5533(4)
_cell_length_b     17.3773(6)
_cell_length_c     8.9637(3)
_cell_angle_alpha     90.00
_cell_angle_beta     105.6290(10)
_cell_angle_gamma     90.00
_cell_volume     1583.05(10)
_cell_formula_units_Z     4
_cell_measurement_reflns_used     7203
_cell_measurement_theta_min     2.00
_cell_measurement_theta_max     28.22
_cell_measurement_temperature     180(2)
_exptl_crystal_description     plate
_exptl_crystal_colour     brown
_exptl_crystal_size_max     0.50
_exptl_crystal_size_mid     0.50
_exptl_crystal_size_min     0.10
_exptl_crystal_density_diffrn     1.323
_exptl_crystal_density_meas     ?
_exptl_crystal_density_method     'not measured'
_exptl_crystal_F_000     672
_exptl_absorpt_coefficient_mu     0.093
_exptl_absorpt_correction_type     multi-scan
_exptl_absorpt_process_details     '(SADABS; Sheldrick, 2003)'
_exptl_absorpt_correction_T_min     0.847
_exptl_absorpt_correction_T_max     0.991
_exptl_special_details
;
;
_diffrn_ambient_temperature     180(2)
_diffrn_radiation_type     MoK\a
_diffrn_radiation_wavelength     0.71073
_diffrn_radiation_source     'fine-focus sealed tube'
_diffrn_radiation_monochromator     graphite
_diffrn_measurement_device_type     'Bruker-Nonius X8 APEXII CCD'
_diffrn_measurement_method     'thin-slice \w and \f scans'
_diffrn_reflns_number     25055
_diffrn_reflns_av_R_equivalents     0.0245
_diffrn_reflns_av_sigmaI/netI     0.0165
_diffrn_reflns_theta_min     3.54
_diffrn_reflns_theta_max     28.29
_diffrn_reflns_theta_full     28.29
_diffrn_measured_fraction_theta_max     0.983
_diffrn_measured_fraction_theta_full     0.983
_diffrn_reflns_limit_h_min     -13
_diffrn_reflns_limit_h_max     13
_diffrn_reflns_limit_k_min     -23
_diffrn_reflns_limit_k_max     21
_diffrn_reflns_limit_l_min     -11
_diffrn_reflns_limit_l_max     11
_diffrn_standards_number     0
_diffrn_standards_interval_count     .
_diffrn_standards_interval_time     .
_diffrn_standards_decay_%     ?
_refine_special_details
;
Refinement of <i>F</i>^2^ against ALL reflections. The weighted <i>R</i>-factor
<i>wR</i> and goodness of fit <i>S</i> are based on <i>F</i>^2^, conventional
<i>R</i>-factors <i>R</i> are based on <i>F</i>, with <i>F</i> set to zero for
negative <i>F</i>^2^. The threshold expression of <i>F</i>^2^ >
\s(<i>F</i>^2^) is used only for calculating <i>R</i>-factors(gt) <i>etc</i>.
and is not relevant to the choice of reflections for refinement.
<i>R</i>-factors based on <i>F</i>^2^ are statistically about twice as large
as those based on <i>F</i>, and <i>R</i>- factors based on ALL data will be
even larger.
;
_reflns_number_total     3851
_reflns_number_gt     3174
_reflns_threshold_expression     I>2\s(I)
_refine_ls_structure_factor_coef     Fsqd
_refine_ls_matrix_type     full
_refine_ls_R_factor_all     0.0495
_refine_ls_R_factor_gt     0.0396
_refine_ls_wR_factor_gt     0.1049
_refine_ls_wR_factor_ref     0.1121
_refine_ls_goodness_of_fit_ref     1.043
_refine_ls_restrained_S_all     1.043
_refine_ls_number_reflns     3851
_refine_ls_number_parameters     208
_refine_ls_number_restraints     0
_refine_ls_hydrogen_treatment     constr
_refine_ls_weighting_scheme     calc
_refine_ls_weighting_details
         'calc w=1/[\s^2^(Fo^2^)+(0.0568P)^2^+0.4296P] where P=(Fo^2^+2Fc^2^)/3'
_atom_sites_solution_hydrogens     geom
_atom_sites_solution_primary     direct
_atom_sites_solution_secondary     difmap
_refine_ls_shift/su_max     0.000
_refine_ls_shift/su_mean     0.000
_refine_diff_density_max     0.277
_refine_diff_density_min     -0.249
_refine_ls_extinction_method     none
_refine_ls_extinction_coef     ?
loop_
    _atom_type_symbol
    _atom_type_description
    _atom_type_scat_dispersion_real
    _atom_type_scat_dispersion_imag
    _atom_type_scat_source
    'C' 'C' 0.0033 0.0016
                         'International Tables Vol C Tables 4.2.6.8 and 6.1.1.4'
    'H' 'H' 0.0000 0.0000
                         'International Tables Vol C Tables 4.2.6.8 and 6.1.1.4'
    'N' 'N' 0.0061 0.0033
                         'International Tables Vol C Tables 4.2.6.8 and 6.1.1.4'
    'O' 'O' 0.0106 0.0060
                         'International Tables Vol C Tables 4.2.6.8 and 6.1.1.4'
_computing_data_collection     'APEX2 (Bruker, 2004)'
_computing_cell_refinement     'SAINT (Bruker, 2003)'
_computing_data_reduction     'SAINT (Bruker, 2003)'
_computing_structure_solution     'SHELXS97 (Sheldrick, 2008)'
_computing_structure_refinement     'SHELXL97 (Sheldrick, 2008)'
_computing_molecular_graphics     'SHELXTL (Sheldrick, 2008)'
_computing_publication_material     'SHELXTL (Sheldrick, 2008)'
loop_
    _atom_site_type_symbol
    _atom_site_label
    _atom_site_fract_x
    _atom_site_fract_y
    _atom_site_fract_z
    _atom_site_U_iso_or_equiv
    _atom_site_adp_type
    _atom_site_calc_flag
    _atom_site_refinement_flags
    _atom_site_occupancy
    _atom_site_disorder_assembly
    _atom_site_disorder_group
    O O1 1.21234(9) 0.15818(7) 1.12008(10) 0.0460(3) Uani d . 1 . .
    O O2 1.17774(8) 0.16828(5) 0.85930(9) 0.0310(2) Uani d . 1 . .
    O O3 0.54620(9) 0.18009(6) 0.72948(11) 0.0431(2) Uani d . 1 . .
    O O4 0.48419(8) 0.12028(5) 0.50032(10) 0.0319(2) Uani d . 1 . .
    N N1 0.76683(9) 0.24098(6) 0.66065(11) 0.0269(2) Uani d . 1 . .
    C C1 0.76918(11) 0.32014(7) 0.67550(13) 0.0271(2) Uani d . 1 . .
    C C2 0.68683(13) 0.37599(8) 0.58858(16) 0.0375(3) Uani d . 1 . .
    H H2A 0.6137 0.3624 0.5048 0.045 Uiso calc R 1 . .
    C C3 0.71574(15) 0.45191(8) 0.62915(18) 0.0459(3) Uani d . 1 . .
    H H3A 0.6611 0.4912 0.5719 0.055 Uiso calc R 1 . .
    C C4 0.82262(15) 0.47257(8) 0.75148(18) 0.0428(3) Uani d . 1 . .
    H H4A 0.8399 0.5254 0.7756 0.051 Uiso calc R 1 . .
    C C5 0.90393(13) 0.41716(7) 0.83833(15) 0.0339(3) Uani d . 1 . .
    H H5A 0.9766 0.4316 0.9219 0.041 Uiso calc R 1 . .
    C C6 0.87768(11) 0.33951(6) 0.80135(13) 0.0263(2) Uani d . 1 . .
    C C7 0.93961(10) 0.26886(6) 0.86264(13) 0.0256(2) Uani d . 1 . .
    C C8 1.06186(12) 0.25587(8) 0.99027(14) 0.0324(3) Uani d . 1 . .
    H H8A 1.0427 0.2630 1.0916 0.039 Uiso calc R 1 . .
    H H8B 1.1296 0.2940 0.9825 0.039 Uiso calc R 1 . .
    C C9 1.11382(11) 0.17469(7) 0.98003(13) 0.0305(3) Uani d . 1 . .
    C C10 1.00563(12) 0.11489(7) 0.95185(14) 0.0334(3) Uani d . 1 . .
    H H10A 0.9625 0.1170 1.0371 0.040 Uiso calc R 1 . .
    H H10B 1.0448 0.0631 0.9526 0.040 Uiso calc R 1 . .
    C C11 0.90183(12) 0.12724(7) 0.79701(14) 0.0311(3) Uani d . 1 . .
    H H11A 0.9359 0.1086 0.7109 0.037 Uiso calc R 1 . .
    H H11B 0.8213 0.0977 0.7958 0.037 Uiso calc R 1 . .
    C C12 0.86989(10) 0.21090(6) 0.77637(13) 0.0255(2) Uani d . 1 . .
    C C13 1.33628(14) 0.16069(11) 1.09153(17) 0.0486(4) Uani d . 1 . .
    H H13A 1.3774 0.1090 1.1043 0.058 Uiso calc R 1 . .
    H H13B 1.3950 0.1968 1.1636 0.058 Uiso calc R 1 . .
    C C14 1.31189(12) 0.18790(9) 0.92705(15) 0.0398(3) Uani d . 1 . .
    H H14A 1.3257 0.2441 0.9228 0.048 Uiso calc R 1 . .
    H H14B 1.3704 0.1612 0.8740 0.048 Uiso calc R 1 . .
    C C15 0.67326(11) 0.19717(7) 0.54503(13) 0.0290(2) Uani d . 1 . .
    H H15A 0.7192 0.1537 0.5107 0.035 Uiso calc R 1 . .
    H H15B 0.6361 0.2304 0.4540 0.035 Uiso calc R 1 . .
    C C16 0.56219(11) 0.16596(6) 0.60498(13) 0.0264(2) Uani d . 1 . .
    C C17 0.37837(12) 0.08256(8) 0.54942(15) 0.0373(3) Uani d . 1 . .
    H H17A 0.3230 0.1215 0.5826 0.045 Uiso calc R 1 . .
    H H17B 0.4156 0.0477 0.6377 0.045 Uiso calc R 1 . .
    C C18 0.29786(13) 0.03789(8) 0.41509(16) 0.0407(3) Uani d . 1 . .
    H H18A 0.2259 0.0120 0.4450 0.061 Uiso calc R 1 . .
    H H18B 0.3534 -0.0006 0.3835 0.061 Uiso calc R 1 . .
    H H18C 0.2613 0.0729 0.3285 0.061 Uiso calc R 1 . .
loop_
    _atom_site_aniso_label
    _atom_site_aniso_U_11
    _atom_site_aniso_U_22
    _atom_site_aniso_U_33
    _atom_site_aniso_U_12
    _atom_site_aniso_U_13
    _atom_site_aniso_U_23
    O1 0.0307(5) 0.0794(7) 0.0284(5) 0.0149(5) 0.0090(4) 0.0144(4)
    O2 0.0270(4) 0.0428(5) 0.0261(4) 0.0009(3) 0.0119(3) 0.0002(3)
    O3 0.0339(5) 0.0658(6) 0.0338(5) -0.0159(4) 0.0163(4) -0.0132(4)
    O4 0.0255(4) 0.0388(5) 0.0317(4) -0.0088(3) 0.0081(3) -0.0039(3)
    N1 0.0220(5) 0.0306(5) 0.0275(5) -0.0043(4) 0.0057(4) -0.0010(4)
    C1 0.0241(5) 0.0308(6) 0.0295(5) -0.0023(4) 0.0126(4) 0.0011(4)
    C2 0.0323(6) 0.0439(7) 0.0371(6) 0.0055(5) 0.0106(5) 0.0077(5)
    C3 0.0507(8) 0.0371(7) 0.0540(8) 0.0124(6) 0.0211(7) 0.0119(6)
    C4 0.0532(8) 0.0284(6) 0.0553(8) 0.0005(6) 0.0294(7) -0.0007(6)
    C5 0.0356(6) 0.0329(6) 0.0385(6) -0.0058(5) 0.0193(5) -0.0072(5)
    C6 0.0247(5) 0.0302(6) 0.0280(5) -0.0022(4) 0.0138(4) -0.0017(4)
    C7 0.0227(5) 0.0307(6) 0.0256(5) -0.0016(4) 0.0100(4) -0.0027(4)
    C8 0.0264(6) 0.0425(7) 0.0270(6) 0.0004(5) 0.0051(4) -0.0068(5)
    C9 0.0264(6) 0.0444(7) 0.0221(5) 0.0054(5) 0.0092(4) 0.0046(5)
    C10 0.0331(6) 0.0362(6) 0.0350(6) 0.0046(5) 0.0160(5) 0.0083(5)
    C11 0.0299(6) 0.0284(6) 0.0361(6) -0.0026(4) 0.0109(5) -0.0010(5)
    C12 0.0216(5) 0.0300(6) 0.0263(5) -0.0019(4) 0.0088(4) -0.0005(4)
    C13 0.0301(7) 0.0766(11) 0.0369(7) -0.0055(7) 0.0054(5) -0.0011(7)
    C14 0.0288(6) 0.0552(8) 0.0383(7) -0.0054(6) 0.0142(5) -0.0041(6)
    C15 0.0241(5) 0.0381(6) 0.0252(5) -0.0066(5) 0.0073(4) -0.0031(5)
    C16 0.0204(5) 0.0315(6) 0.0265(5) -0.0005(4) 0.0050(4) 0.0002(4)
    C17 0.0277(6) 0.0442(7) 0.0404(7) -0.0096(5) 0.0099(5) 0.0018(6)
    C18 0.0340(7) 0.0403(7) 0.0445(7) -0.0114(5) 0.0049(5) 0.0023(6)
_geom_special_details
;
All e.s.d.'s (except the e.s.d. in the dihedral angle between two l.s. planes)
are estimated using the full covariance matrix. The cell e.s.d.'s are taken
into account individually in the estimation of e.s.d.'s in distances, angles
and torsion angles; correlations between e.s.d.'s in cell parameters are only
used when they are defined by crystal symmetry. An approximate (isotropic)
treatment of cell e.s.d.'s is used for estimating e.s.d.'s involving l.s.
planes.
;
loop_
    _geom_bond_atom_site_label_1
    _geom_bond_atom_site_label_2
    _geom_bond_site_symmetry_2
    _geom_bond_distance
    _geom_bond_publ_flag
    O1 C13 . 1.3995(17) ?
    O1 C9 . 1.4268(14) ?
    O2 C14 . 1.4233(15) ?
    O2 C9 . 1.4254(13) ?
    O3 C16 . 1.1982(14) ?
    O4 C16 . 1.3311(14) ?
    O4 C17 . 1.4613(14) ?
    N1 C1 . 1.3817(15) ?
    N1 C12 . 1.3872(14) ?
    N1 C15 . 1.4412(14) ?
    C1 C2 . 1.3926(17) ?
    C1 C6 . 1.4146(16) ?
    C2 C3 . 1.381(2) ?
    C2 H2A . 0.950 ?
    C3 C4 . 1.392(2) ?
    C3 H3A . 0.950 ?
    C4 C5 . 1.382(2) ?
    C4 H4A . 0.950 ?
    C5 C6 . 1.3993(16) ?
    C5 H5A . 0.950 ?
    C6 C7 . 1.4293(16) ?
    C7 C12 . 1.3591(16) ?
    C7 C8 . 1.4929(15) ?
    C8 C9 . 1.5252(18) ?
    C8 H8A . 0.990 ?
    C8 H8B . 0.990 ?
    C9 C10 . 1.5140(18) ?
    C10 C11 . 1.5340(17) ?
    C10 H10A . 0.990 ?
    C10 H10B . 0.990 ?
    C11 C12 . 1.4926(16) ?
    C11 H11A . 0.990 ?
    C11 H11B . 0.990 ?
    C13 C14 . 1.503(2) ?
    C13 H13A . 0.990 ?
    C13 H13B . 0.990 ?
    C14 H14A . 0.990 ?
    C14 H14B . 0.990 ?
    C15 C16 . 1.5154(15) ?
    C15 H15A . 0.990 ?
    C15 H15B . 0.990 ?
    C17 C18 . 1.4910(18) ?
    C17 H17A . 0.990 ?
    C17 H17B . 0.990 ?
    C18 H18A . 0.980 ?
    C18 H18B . 0.980 ?
    C18 H18C . 0.980 ?
loop_
    _geom_angle_atom_site_label_1
    _geom_angle_atom_site_label_2
    _geom_angle_atom_site_label_3
    _geom_angle_site_symmetry_1
    _geom_angle_site_symmetry_3
    _geom_angle
    _geom_angle_publ_flag
    C13 O1 C9 . . 109.16(9) ?
    C14 O2 C9 . . 106.09(9) ?
    C16 O4 C17 . . 115.65(9) ?
    C1 N1 C12 . . 108.24(9) ?
    C1 N1 C15 . . 125.89(10) ?
    C12 N1 C15 . . 125.87(10) ?
    N1 C1 C2 . . 130.37(11) ?
    N1 C1 C6 . . 107.66(10) ?
    C2 C1 C6 . . 121.97(11) ?
    C3 C2 C1 . . 117.28(13) ?
    C3 C2 H2A . . 121.4 ?
    C1 C2 H2A . . 121.4 ?
    C2 C3 C4 . . 121.92(13) ?
    C2 C3 H3A . . 119.0 ?
    C4 C3 H3A . . 119.0 ?
    C5 C4 C3 . . 120.83(13) ?
    C5 C4 H4A . . 119.6 ?
    C3 C4 H4A . . 119.6 ?
    C4 C5 C6 . . 119.03(12) ?
    C4 C5 H5A . . 120.5 ?
    C6 C5 H5A . . 120.5 ?
    C5 C6 C1 . . 118.98(11) ?
    C5 C6 C7 . . 134.14(11) ?
    C1 C6 C7 . . 106.87(10) ?
    C12 C7 C6 . . 107.24(10) ?
    C12 C7 C8 . . 123.20(11) ?
    C6 C7 C8 . . 129.47(10) ?
    C7 C8 C9 . . 110.13(10) ?
    C7 C8 H8A . . 109.6 ?
    C9 C8 H8A . . 109.6 ?
    C7 C8 H8B . . 109.6 ?
    C9 C8 H8B . . 109.6 ?
    H8A C8 H8B . . 108.1 ?
    O2 C9 O1 . . 105.70(9) ?
    O2 C9 C10 . . 108.03(10) ?
    O1 C9 C10 . . 110.29(10) ?
    O2 C9 C8 . . 111.67(10) ?
    O1 C9 C8 . . 108.76(10) ?
    C10 C9 C8 . . 112.19(10) ?
    C9 C10 C11 . . 112.18(10) ?
    C9 C10 H10A . . 109.2 ?
    C11 C10 H10A . . 109.2 ?
    C9 C10 H10B . . 109.2 ?
    C11 C10 H10B . . 109.2 ?
    H10A C10 H10B . . 107.9 ?
    C12 C11 C10 . . 109.32(10) ?
    C12 C11 H11A . . 109.8 ?
    C10 C11 H11A . . 109.8 ?
    C12 C11 H11B . . 109.8 ?
    C10 C11 H11B . . 109.8 ?
    H11A C11 H11B . . 108.3 ?
    C7 C12 N1 . . 109.97(10) ?
    C7 C12 C11 . . 125.57(10) ?
    N1 C12 C11 . . 124.41(10) ?
    O1 C13 C14 . . 105.53(11) ?
    O1 C13 H13A . . 110.6 ?
    C14 C13 H13A . . 110.6 ?
    O1 C13 H13B . . 110.6 ?
    C14 C13 H13B . . 110.6 ?
    H13A C13 H13B . . 108.8 ?
    O2 C14 C13 . . 103.35(10) ?
    O2 C14 H14A . . 111.1 ?
    C13 C14 H14A . . 111.1 ?
    O2 C14 H14B . . 111.1 ?
    C13 C14 H14B . . 111.1 ?
    H14A C14 H14B . . 109.1 ?
    N1 C15 C16 . . 112.31(9) ?
    N1 C15 H15A . . 109.1 ?
    C16 C15 H15A . . 109.1 ?
    N1 C15 H15B . . 109.1 ?
    C16 C15 H15B . . 109.1 ?
    H15A C15 H15B . . 107.9 ?
    O3 C16 O4 . . 124.27(10) ?
    O3 C16 C15 . . 124.99(10) ?
    O4 C16 C15 . . 110.74(9) ?
    O4 C17 C18 . . 107.80(10) ?
    O4 C17 H17A . . 110.1 ?
    C18 C17 H17A . . 110.1 ?
    O4 C17 H17B . . 110.1 ?
    C18 C17 H17B . . 110.1 ?
    H17A C17 H17B . . 108.5 ?
    C17 C18 H18A . . 109.5 ?
    C17 C18 H18B . . 109.5 ?
    H18A C18 H18B . . 109.5 ?
    C17 C18 H18C . . 109.5 ?
    H18A C18 H18C . . 109.5 ?
    H18B C18 H18C . . 109.5 ?
loop_
    _geom_torsion_atom_site_label_1
    _geom_torsion_atom_site_label_2
    _geom_torsion_atom_site_label_3
    _geom_torsion_atom_site_label_4
    _geom_torsion_site_symmetry_1
    _geom_torsion_site_symmetry_2
    _geom_torsion_site_symmetry_3
    _geom_torsion_site_symmetry_4
    _geom_torsion
    _geom_torsion_publ_flag
    C12 N1 C1 C2 . . . . -179.74(11) ?
    C15 N1 C1 C2 . . . . 0.15(19) ?
    C12 N1 C1 C6 . . . . 1.15(12) ?
    C15 N1 C1 C6 . . . . -178.96(9) ?
    N1 C1 C2 C3 . . . . -178.46(12) ?
    C6 C1 C2 C3 . . . . 0.54(18) ?
    C1 C2 C3 C4 . . . . 0.1(2) ?
    C2 C3 C4 C5 . . . . -0.5(2) ?
    C3 C4 C5 C6 . . . . 0.20(19) ?
    C4 C5 C6 C1 . . . . 0.41(16) ?
    C4 C5 C6 C7 . . . . 179.11(12) ?
    N1 C1 C6 C5 . . . . 178.40(10) ?
    C2 C1 C6 C5 . . . . -0.80(16) ?
    N1 C1 C6 C7 . . . . -0.62(11) ?
    C2 C1 C6 C7 . . . . -179.82(10) ?
    C5 C6 C7 C12 . . . . -178.95(12) ?
    C1 C6 C7 C12 . . . . -0.15(12) ?
    C5 C6 C7 C8 . . . . -2.3(2) ?
    C1 C6 C7 C8 . . . . 176.51(11) ?
    C12 C7 C8 C9 . . . . 14.73(15) ?
    C6 C7 C8 C9 . . . . -161.45(11) ?
    C14 O2 C9 O1 . . . . -29.21(13) ?
    C14 O2 C9 C10 . . . . -147.26(10) ?
    C14 O2 C9 C8 . . . . 88.91(12) ?
    C13 O1 C9 O2 . . . . 14.11(14) ?
    C13 O1 C9 C10 . . . . 130.64(12) ?
    C13 O1 C9 C8 . . . . -105.93(13) ?
    C7 C8 C9 O2 . . . . 76.13(12) ?
    C7 C8 C9 O1 . . . . -167.60(9) ?
    C7 C8 C9 C10 . . . . -45.32(13) ?
    O2 C9 C10 C11 . . . . -61.20(12) ?
    O1 C9 C10 C11 . . . . -176.27(9) ?
    C8 C9 C10 C11 . . . . 62.32(13) ?
    C9 C10 C11 C12 . . . . -43.12(13) ?
    C6 C7 C12 N1 . . . . 0.87(12) ?
    C8 C7 C12 N1 . . . . -176.05(9) ?
    C6 C7 C12 C11 . . . . 178.28(10) ?
    C8 C7 C12 C11 . . . . 1.36(17) ?
    C1 N1 C12 C7 . . . . -1.28(12) ?
    C15 N1 C12 C7 . . . . 178.83(10) ?
    C1 N1 C12 C11 . . . . -178.72(10) ?
    C15 N1 C12 C11 . . . . 1.39(16) ?
    C10 C11 C12 C7 . . . . 12.73(15) ?
    C10 C11 C12 N1 . . . . -170.22(10) ?
    C9 O1 C13 C14 . . . . 5.60(16) ?
    C9 O2 C14 C13 . . . . 31.96(14) ?
    O1 C13 C14 O2 . . . . -23.07(16) ?
    C1 N1 C15 C16 . . . . -97.30(13) ?
    C12 N1 C15 C16 . . . . 82.58(13) ?
    C17 O4 C16 O3 . . . . -3.87(17) ?
    C17 O4 C16 C15 . . . . 176.02(10) ?
    N1 C15 C16 O3 . . . . 5.41(17) ?
    N1 C15 C16 O4 . . . . -174.47(9) ?
    C16 O4 C17 C18 . . . . 176.84(10) ?
