# Supplementary material for: Ethyl 2-(1,2,3,4-tetrahydro­spiro­[carba­zole-3,2′-[1,3]dioxolan]-9-yl)acetate
Source: Acta Crystallogr Sect E Struct Rep Online. 2009 Mar 6;65(Pt 4):o685. doi: 10.1107/S160053680900748X (PMC2969037; doi:10.1107/S160053680900748X)
Supplement: Supplementary file 2 [file e-65-0o685-Isup2.hkl]

# 
# h,k,l, Fc-squared, Fo-squared, sigma(Fo-squared) and status flag 
# 
data_I
_shelx_title ' tu0803 in P2(1)/c' 
_shelx_refln_list_code          4 
_shelx_F_calc_maximum      196.43 
_exptl_crystal_F_000       672.00 
_reflns_d_resolution_high  0.7498 
 
loop_ 
 _symmetry_equiv_pos_as_xyz 
 'x, y, z' 
 '-x, y+1/2, -z+1/2' 
 '-x, -y, -z' 
 'x, -y-1/2, z-1/2' 
 
_cell_length_a    10.5533 
_cell_length_b    17.3773 
_cell_length_c     8.9637 
_cell_angle_alpha  90.000 
_cell_angle_beta  105.629 
_cell_angle_gamma  90.000 
 
_shelx_F_squared_multiplier     1.000 
 
loop_ 
 _refln_index_h 
 _refln_index_k 
 _refln_index_l 
 _refln_F_squared_calc 
 _refln_F_squared_meas 
 _refln_F_squared_sigma 
 _refln_observed_status 
   2   0   0     2829.21     2630.20     23.74 o 
   3   0   0       61.73       81.64      0.88 o 
   4   0   0       60.51       68.43      0.97 o 
   5   0   0     1695.83     1899.10     16.76 o 
   6   0   0      182.57      205.01      2.37 o 
   7   0   0      180.73      196.13      2.51 o 
   8   0   0      237.43      244.70      3.32 o 
   9   0   0      730.49      752.99      9.05 o 
  10   0   0       88.54       80.07      3.46 o 
  11   0   0       74.44       77.62      3.67 o 
  12   0   0       24.95       21.65      2.71 o 
   2   1   0      274.47      252.08      1.85 o 
   3   1   0      622.16      707.85      4.47 o 
   4   1   0        4.06        3.29      0.21 o 
   5   1   0     1450.69     1579.57      9.89 o 
   6   1   0     1163.58     1196.74      7.99 o 
   7   1   0      470.35      527.79      4.33 o 
   8   1   0      110.33       96.74      1.23 o 
   9   1   0       78.98       73.16      1.16 o 
  10   1   0      383.70      359.04      4.46 o 
  11   1   0      112.44      102.80      3.34 o 
  12   1   0        5.80        5.77      1.76 o 
  13   1   0       38.41       44.51      4.98 o 
   2   2   0       61.43       57.04      0.47 o 
   3   2   0      630.62      638.33      4.15 o 
   4   2   0        8.92       14.99      0.31 o 
   5   2   0       25.80       36.94      0.58 o 
   6   2   0      188.40      199.41      1.63 o 
   7   2   0      349.22      360.97      3.46 o 
   8   2   0       85.56       91.92      1.19 o 
   9   2   0      574.60      565.86      5.41 o 
  10   2   0      352.56      351.36      5.04 o 
  11   2   0      346.19      338.23      5.92 o 
  12   2   0        1.86        1.43      1.63 o 
  13   2   0        6.58        4.98      3.85 o 
   1   3   0      294.56      271.41      1.81 o 
   2   3   0     2466.74     2406.47     15.33 o 
   3   3   0      306.96      291.20      1.96 o 
   4   3   0     1443.01     1511.21      9.70 o 
   5   3   0       86.89       95.39      0.83 o 
   6   3   0      253.63      315.46      2.42 o 
   7   3   0        0.18        0.18      0.40 o 
   8   3   0       50.56       61.28      1.00 o 
   9   3   0      558.41      538.04      5.18 o 
  10   3   0       13.13       14.64      1.12 o 
  11   3   0        5.30        4.28      1.45 o 
  12   3   0      118.80      121.02      3.30 o 
  13   3   0       11.92       14.33      4.05 o 
   0   4   0     5197.90     5152.27     47.98 o 
   1   4   0     1140.72     1139.89      7.31 o 
   2   4   0     1856.61     1834.69     11.71 o 
   3   4   0      389.23      419.40      2.77 o 
   4   4   0       36.23       37.50      0.48 o 
   5   4   0       48.55       48.56      0.60 o 
   6   4   0      536.88      577.38      4.35 o 
   7   4   0        3.63        3.52      0.42 o 
   8   4   0      135.59      132.87      1.51 o 
   9   4   0      381.55      374.12      3.78 o 
  10   4   0      428.16      405.03      5.66 o 
  11   4   0      123.39      120.30      2.71 o 
  12   4   0       10.23       11.38      2.11 o 
  13   4   0       18.51       27.53      4.75 o 
   1   5   0     1940.47     2035.88     12.98 o 
   2   5   0     1777.69     1830.76     11.69 o 
   3   5   0     2503.80     2574.77     16.41 o 
   4   5   0      464.38      526.71      3.59 o 
   5   5   0      273.86      240.00      2.10 o 
   6   5   0      697.26      704.72      5.26 o 
   7   5   0      104.14       99.18      1.14 o 
   8   5   0       90.24       83.66      1.17 o 
   9   5   0        9.17       10.19      0.80 o 
  10   5   0       21.22       20.01      1.29 o 
  11   5   0        3.66        1.87      1.27 o 
  12   5   0        0.78        2.34      2.11 o 
  13   5   0       70.90       79.51      5.88 o 
   0   6   0     4132.42     4092.90     38.33 o 
   1   6   0     1652.14     1808.89     11.55 o 
   2   6   0     2599.61     2632.09     16.77 o 
   3   6   0     2834.48     2926.68     19.19 o 
   4   6   0      216.55      248.34      1.86 o 
   5   6   0       54.56       50.41      0.67 o 
   6   6   0      581.03      573.60      4.50 o 
   7   6   0      367.84      378.98      3.38 o 
   8   6   0      297.70      292.92      2.90 o 
   9   6   0      851.13      810.57      9.10 o 
  10   6   0        0.08       -1.22      1.22 o 
  11   6   0        0.27       -0.95      1.29 o 
  12   6   0        7.83        7.96      2.48 o 
  13   6   0       61.45       76.28      5.96 o 
   1   7   0      974.64      934.86      6.38 o 
   2   7   0     1023.38     1022.74      7.75 o 
   3   7   0      725.24      682.80      4.73 o 
   4   7   0      843.10      868.58      6.18 o 
   5   7   0      559.42      519.74      3.94 o 
   6   7   0      128.41      112.61      1.19 o 
   7   7   0       60.55       52.89      1.12 o 
   8   7   0        2.94        1.04      0.78 o 
   9   7   0      373.34      351.74      4.74 o 
  10   7   0       31.01       33.39      1.52 o 
  11   7   0       12.87       11.72      1.47 o 
  12   7   0        3.75        1.15      2.70 o 
   0   8   0      196.19      194.16      2.63 o 
   1   8   0      679.23      688.06      4.91 o 
   2   8   0     1284.16     1375.56      9.37 o 
   3   8   0       81.34       98.58      1.11 o 
   4   8   0      529.56      608.84      4.54 o 
   5   8   0        0.56        0.54      0.31 o 
   6   8   0        3.32        1.66      0.37 o 
   7   8   0      495.32      503.56      4.39 o 
   8   8   0       35.01       30.02      0.99 o 
   9   8   0      148.72      146.91      2.53 o 
  10   8   0        2.00        0.72      1.19 o 
  11   8   0        3.86        3.02      1.38 o 
  12   8   0       71.90       82.86      6.31 o 
   1   9   0       86.18       83.63      0.79 o 
   2   9   0        0.02        1.09      0.20 o 
   3   9   0       89.88      103.37      0.92 o 
   4   9   0        1.17       -0.14      0.30 o 
   5   9   0      160.57      152.56      1.52 o 
   6   9   0       61.78       62.72      0.84 o 
   7   9   0      227.85      220.20      2.19 o 
   8   9   0      129.07      131.13      2.11 o 
   9   9   0        2.83        2.66      0.98 o 
  10   9   0        3.62        1.93      1.25 o 
  11   9   0        0.74        0.98      1.54 o 
   0  10   0      534.40      599.72      5.73 o 
   1  10   0      160.99      176.80      1.42 o 
   2  10   0      508.35      487.52      3.66 o 
   3  10   0       45.24       49.70      0.62 o 
   4  10   0       88.46       96.48      0.96 o 
   5  10   0       54.43       61.97      0.78 o 
   6  10   0      325.91      321.01      3.02 o 
   7  10   0        5.81        4.91      0.77 o 
   8  10   0      129.52      131.47      2.41 o 
   9  10   0       22.95       30.29      1.62 o 
  10  10   0       19.29       18.53      1.44 o 
  11  10   0        0.48       -0.62      3.82 o 
   1  11   0      487.94      472.59      3.25 o 
   2  11   0      233.37      201.09      1.62 o 
   3  11   0        0.13        0.12      0.28 o 
   4  11   0       29.39       29.53      0.54 o 
   5  11   0      605.20      576.70      4.31 o 
   6  11   0      276.80      286.75      2.97 o 
   7  11   0       99.55       98.66      1.78 o 
   8  11   0        1.27        1.51      0.89 o 
   9  11   0       64.07       56.02      1.73 o 
  10  11   0       21.14       22.91      1.56 o 
  11  11   0        5.14        2.57      3.66 o 
   0  12   0      314.19      341.31      3.71 o 
   1  12   0       84.32       76.23      0.90 o 
   2  12   0       27.63       25.16      0.46 o 
   3  12   0      279.04      276.26      2.34 o 
   4  12   0      145.32      143.38      1.32 o 
   5  12   0      636.71      645.80      5.77 o 
   6  12   0      522.10      492.72      5.72 o 
   7  12   0      204.28      188.02      2.66 o 
   8  12   0        9.49        5.90      0.99 o 
   9  12   0       71.53       63.94      2.06 o 
  10  12   0      136.94      151.41      5.01 o 
  11  12   0        4.87        4.95      4.05 o 
   1  13   0      138.25      137.59      1.20 o 
   2  13   0       66.50       60.37      0.76 o 
   3  13   0       28.84       24.06      0.52 o 
   4  13   0      630.35      594.87      5.10 o 
   5  13   0      560.35      526.62      6.05 o 
   6  13   0        3.36        2.17      0.74 o 
   7  13   0        2.04        1.86      0.86 o 
   8  13   0       12.44       15.74      1.19 o 
   9  13   0       37.48       33.54      1.80 o 
  10  13   0        0.35        0.54      2.30 o 
   0  14   0     1330.28     1298.34     16.98 o 
   1  14   0        6.50        5.81      0.42 o 
   2  14   0       44.13       41.04      0.84 o 
   3  14   0       10.66       13.21      0.61 o 
   4  14   0      499.84      467.02      5.39 o 
   5  14   0        1.12       -0.15      0.74 o 
   6  14   0        1.98        2.84      0.80 o 
   7  14   0        2.32        1.61      0.98 o 
   8  14   0       60.97       53.18      1.78 o 
   9  14   0        5.78        6.58      3.08 o 
  10  14   0        0.02       -1.55      2.46 o 
   1  15   0       23.54       24.03      0.66 o 
   2  15   0      366.42      332.69      3.50 o 
   3  15   0      336.24      276.52      3.53 o 
   4  15   0       33.14       25.56      0.89 o 
   5  15   0       55.41       58.35      1.41 o 
   6  15   0       94.35       97.49      1.86 o 
   7  15   0        6.74        7.17      1.16 o 
   8  15   0       21.41       30.75      1.64 o 
   9  15   0        0.20        2.90      2.35 o 
  10  15   0        1.37        0.19      4.48 o 
   0  16   0       35.99       29.43      1.22 o 
   1  16   0       46.97       41.86      1.05 o 
   2  16   0       43.51       50.84      1.30 o 
   3  16   0       92.75       93.42      1.57 o 
   4  16   0      262.93      259.29      3.12 o 
   5  16   0       86.90       87.45      1.85 o 
   6  16   0        1.11        2.03      1.06 o 
   7  16   0       36.35       36.46      1.63 o 
   8  16   0        0.23        1.63      2.20 o 
   9  16   0       13.00       20.39      2.78 o 
   1  17   0       48.05       41.90      1.09 o 
   2  17   0        3.71        3.34      0.70 o 
   3  17   0      124.58      106.64      1.74 o 
   4  17   0        0.05        0.19      0.75 o 
   5  17   0       21.34       21.95      1.15 o 
   6  17   0       20.56       24.06      1.39 o 
   7  17   0        2.34        3.27      1.48 o 
   8  17   0       77.40      102.25      5.84 o 
   9  17   0       19.15       19.74      3.93 o 
   0  18   0       15.98       17.13      1.20 o 
   1  18   0        0.69        2.81      0.71 o 
   2  18   0       60.69       53.66      1.30 o 
   3  18   0       37.59       50.33      1.39 o 
   4  18   0       23.60       20.81      1.05 o 
   5  18   0        5.15        5.13      1.15 o 
   6  18   0        2.28        2.85      1.32 o 
   7  18   0       66.50       81.92      5.65 o 
   8  18   0        5.26       11.25      3.58 o 
   1  19   0        0.00       -0.11      0.85 o 
   2  19   0       12.92       11.80      1.03 o 
   3  19   0       28.65       29.49      1.34 o 
   4  19   0       20.02       21.55      1.44 o 
   5  19   0       25.33       23.72      1.83 o 
   6  19   0        0.70       -2.05      2.05 o 
   7  19   0        0.11       -1.36      3.27 o 
   0  20   0      199.50      233.71      5.93 o 
   1  20   0        7.74       10.91      1.23 o 
   2  20   0       35.16       34.44      2.24 o 
   3  20   0       79.11       88.55      2.46 o 
   4  20   0        8.43        9.95      2.07 o 
   5  20   0        0.05       -1.08      2.02 o 
   6  20   0        0.75       -0.58      3.19 o 
   1  21   0        0.17        1.36      1.76 o 
   2  21   0       45.18       45.28      2.57 o 
   3  21   0        5.08        6.31      2.05 o 
   4  21   0        0.62        3.76      2.06 o 
   5  21   0       64.52       75.50      5.53 o 
   0  22   0       13.99       17.13      3.11 o 
   1  22   0        3.01        2.89      2.03 o 
   2  22   0       11.12       15.34      2.24 o 
   3  22   0       18.00       23.77      2.45 o 
   4  22   0        3.54        5.78      2.39 o 
   1  23   0        1.45        0.88      2.16 o 
 -13   1   1       23.98       26.28      4.01 o 
 -12   1   1       10.12       12.53      1.67 o 
 -11   1   1        1.97        0.49      1.35 o 
 -10   1   1       78.40       80.77      1.60 o 
  -9   1   1      183.50      178.31      1.90 o 
  -8   1   1      302.03      312.00      2.85 o 
  -7   1   1       47.68       51.14      0.79 o 
  -6   1   1       16.74       23.92      0.43 o 
  -5   1   1     1375.23     1435.41      9.00 o 
  -4   1   1        1.02        0.51      0.19 o 
  -3   1   1      942.38      992.59      6.38 o 
  -2   1   1     5147.27     5296.32     34.78 o 
   1   1   1     7703.95     6302.23     98.61 o 
   2   1   1       39.47       47.20      0.46 o 
   3   1   1      101.03      120.24      0.91 o 
   4   1   1       37.10       43.32      0.51 o 
   5   1   1        1.07        1.31      0.27 o 
   6   1   1      139.11      134.08      1.20 o 
   7   1   1       31.87       31.16      0.68 o 
   8   1   1       18.79       14.45      0.60 o 
   9   1   1       80.13       75.66      1.59 o 
  10   1   1        8.57        8.11      1.10 o 
  11   1   1        3.10        1.55      1.32 o 
  12   1   1        4.81        4.81      2.33 o 
  13   1   1        8.42       10.36      4.52 o 
 -13   2   1        0.72       -0.35      3.47 o 
 -12   2   1      211.75      208.32      5.51 o 
 -11   2   1       20.99       21.36      1.59 o 
 -10   2   1      146.51      132.78      2.04 o 
  -9   2   1      154.28      155.44      1.73 o 
  -8   2   1      255.57      248.61      2.36 o 
  -7   2   1      552.65      551.16      4.50 o 
  -6   2   1      180.57      186.64      1.45 o 
  -5   2   1       12.55       12.34      0.32 o 
  -4   2   1      448.73      482.28      3.10 o 
  -3   2   1       88.40       91.46      0.71 o 
  -2   2   1    10256.91    10233.09     65.32 o 
  -1   2   1      283.69      243.22      3.23 o 
   1   2   1     3400.97     3414.90     21.45 o 
   2   2   1      414.27      419.14      2.67 o 
   3   2   1      948.21      958.06      6.35 o 
   4   2   1       12.01       22.44      0.41 o 
   5   2   1      324.12      348.57      2.62 o 
   6   2   1        0.88        0.12      0.33 o 
   7   2   1       42.03       34.07      0.68 o 
   8   2   1        0.01       -0.51      0.51 o 
   9   2   1       58.44       57.39      1.46 o 
  10   2   1      419.50      421.79      5.57 o 
  11   2   1      340.46      352.91      5.47 o 
  12   2   1       71.96       70.83      3.80 o 
  13   2   1        0.33       -3.82      3.82 o 
 -13   3   1        0.49       -2.45      3.50 o 
 -12   3   1       35.62       41.65      2.09 o 
 -11   3   1       18.90       19.15      1.60 o 
 -10   3   1      235.27      211.41      2.97 o 
  -9   3   1      143.90      137.21      1.60 o 
  -8   3   1      235.96      218.04      2.14 o 
  -7   3   1       22.97       19.88      0.53 o 
  -6   3   1        2.82        1.93      0.32 o 
  -5   3   1     1408.78     1514.84      9.75 o 
  -4   3   1     2112.32     2153.65     13.76 o 
  -3   3   1     2355.67     2349.68     14.98 o 
  -2   3   1     7074.49     7054.16     43.85 o 
  -1   3   1     4154.45     4193.16     27.63 o 
   0   3   1     4554.72     4390.77     30.02 o 
   1   3   1      984.99     1078.27      6.59 o 
   2   3   1     2243.15     2265.83     13.72 o 
   3   3   1      176.72      190.47      1.30 o 
   4   3   1      221.52      280.82      2.05 o 
   5   3   1        7.61       11.39      0.37 o 
   6   3   1      428.02      434.40      3.47 o 
   7   3   1       45.03       47.43      0.86 o 
   8   3   1       85.57       75.50      1.36 o 
   9   3   1       64.83       68.92      1.55 o 
  10   3   1      132.98      118.54      2.30 o 
  11   3   1        1.83       -1.16      1.34 o 
  12   3   1       59.62       66.00      3.74 o 
 -13   4   1        3.44        4.13      4.13 o 
 -12   4   1        0.16       -0.36      1.66 o 
 -11   4   1      308.97      303.12      5.46 o 
 -10   4   1       30.50       29.86      1.29 o 
  -9   4   1      144.65      139.21      1.61 o 
  -8   4   1      471.61      449.69      4.06 o 
  -7   4   1     1970.57     2003.60     15.05 o 
  -6   4   1        5.91        1.53      0.33 o 
  -5   4   1     1557.30     1691.88     11.51 o 
  -4   4   1       33.79       32.27      0.46 o 
  -3   4   1      684.48      675.27      4.27 o 
  -2   4   1     1821.66     1778.07     10.79 o 
  -1   4   1     8234.69     7644.46     47.53 o 
   0   4   1     4285.37     4330.09     27.79 o 
   1   4   1    15577.43    14547.17     98.84 o 
   2   4   1     2370.65     2365.14     14.33 o 
   3   4   1      312.63      322.92      2.11 o 
   4   4   1      213.43      290.38      2.00 o 
   5   4   1       15.42       12.35      0.35 o 
   6   4   1      465.43      459.41      3.90 o 
   7   4   1       61.77       49.20      0.91 o 
   8   4   1      171.79      164.00      1.86 o 
   9   4   1       62.83       69.19      1.58 o 
  10   4   1       19.62       20.25      1.35 o 
  11   4   1       40.65       40.74      1.76 o 
  12   4   1        0.88       -0.27      2.38 o 
 -13   5   1       46.97       53.81      5.10 o 
 -12   5   1       23.16       23.25      1.85 o 
 -11   5   1        7.09        7.78      1.53 o 
 -10   5   1      186.25      173.57      2.83 o 
  -9   5   1        1.09       -0.69      0.69 o 
  -8   5   1       64.64       67.55      1.05 o 
  -7   5   1      202.57      221.34      1.90 o 
  -6   5   1      425.81      430.23      3.31 o 
  -5   5   1        8.34       13.83      0.35 o 
  -4   5   1       85.18       82.57      0.76 o 
  -3   5   1      381.88      396.80      2.57 o 
  -2   5   1     2030.21     2054.74     12.16 o 
  -1   5   1      654.85      648.30      3.89 o 
   0   5   1      140.73      137.15      0.95 o 
   1   5   1      394.08      386.64      2.41 o 
   2   5   1      710.90      799.65      4.79 o 
   3   5   1     3328.69     3453.34     21.41 o 
   4   5   1       50.51       64.62      0.86 o 
   5   5   1      192.15      172.82      1.39 o 
   6   5   1      329.61      362.04      2.94 o 
   7   5   1      197.35      194.79      1.79 o 
   8   5   1      405.41      400.14      3.61 o 
   9   5   1      190.97      180.09      2.73 o 
  10   5   1        2.66        2.51      1.15 o 
  11   5   1        6.42        9.42      1.39 o 
  12   5   1        9.47        6.72      2.54 o 
 -12   6   1      186.15      182.66      5.33 o 
 -11   6   1      103.13      103.01      2.85 o 
 -10   6   1       17.70       15.57      1.19 o 
  -9   6   1      134.45      135.82      2.01 o 
  -8   6   1      140.92      125.97      1.47 o 
  -7   6   1      413.47      455.03      4.60 o 
  -6   6   1        9.66        8.45      0.39 o 
  -5   6   1       36.50       39.40      0.56 o 
  -4   6   1        2.65        6.27      0.28 o 
  -3   6   1       72.54       55.15      0.52 o 
  -2   6   1      123.45      133.83      0.90 o 
  -1   6   1      292.46      289.52      1.79 o 
   0   6   1       73.66       70.45      0.52 o 
   1   6   1     1092.13     1193.26      7.10 o 
   2   6   1      280.87      314.41      2.02 o 
   3   6   1      735.21      831.16      5.26 o 
   4   6   1      316.76      399.52      2.77 o 
   5   6   1        6.70        7.43      0.33 o 
   6   6   1      317.41      303.75      2.52 o 
   7   6   1       75.76       69.05      0.95 o 
   8   6   1      298.41      297.43      3.27 o 
   9   6   1       73.80       68.98      1.59 o 
  10   6   1       43.75       41.38      1.62 o 
  11   6   1       59.72       54.08      1.93 o 
 -12   7   1       45.42       45.00      3.44 o 
 -11   7   1        0.61        1.58      1.51 o 
 -10   7   1       12.13        9.76      1.14 o 
  -9   7   1       65.04       66.46      1.52 o 
  -8   7   1      188.42      197.44      2.02 o 
  -7   7   1      388.63      414.62      3.75 o 
  -6   7   1      157.53      174.20      1.68 o 
  -5   7   1     1053.54     1164.22      8.23 o 
  -4   7   1        1.42        2.05      0.25 o 
  -3   7   1     1436.56     1544.17      9.91 o 
  -2   7   1      686.22      715.27      4.53 o 
  -1   7   1      363.04      357.05      2.26 o 
   0   7   1     2402.57     2513.56     15.60 o 
   1   7   1      600.53      647.37      4.00 o 
   2   7   1       13.76        7.02      0.24 o 
   3   7   1      118.36       99.70      0.82 o 
   4   7   1      986.26      982.02      6.55 o 
   5   7   1       50.03       50.11      0.66 o 
   6   7   1       71.01       75.97      0.90 o 
   7   7   1      145.46      125.98      1.45 o 
   8   7   1       14.88       13.79      0.94 o 
   9   7   1      212.37      200.32      3.10 o 
  10   7   1       50.01       46.43      1.69 o 
  11   7   1        4.20        5.63      1.43 o 
 -12   8   1      161.50      174.41      5.84 o 
 -11   8   1      154.03      144.92      3.43 o 
 -10   8   1        3.18        3.32      1.08 o 
  -9   8   1       13.67        7.19      0.92 o 
  -8   8   1      457.41      414.87      4.60 o 
  -7   8   1        0.23        1.45      0.44 o 
  -6   8   1       26.87       24.71      0.52 o 
  -5   8   1      110.50      142.29      1.27 o 
  -4   8   1      879.37      833.71      5.80 o 
  -3   8   1      336.17      358.27      2.37 o 
  -2   8   1     2421.45     2530.70     16.58 o 
  -1   8   1       15.93       15.51      0.33 o 
   0   8   1      827.62      957.09      6.18 o 
   1   8   1      620.06      580.29      3.70 o 
   2   8   1      938.05      977.29      6.27 o 
   3   8   1      115.90       93.49      0.79 o 
   4   8   1      505.10      562.55      3.95 o 
   5   8   1      125.43      107.64      1.07 o 
   6   8   1      225.02      230.25      1.95 o 
   7   8   1        3.75        4.08      0.61 o 
   8   8   1      105.35      105.24      1.73 o 
   9   8   1       95.51       93.96      2.23 o 
  10   8   1       23.27       26.73      1.52 o 
  11   8   1       70.21       72.26      3.16 o 
 -12   9   1        3.69        8.72      2.82 o 
 -11   9   1      168.39      166.05      3.78 o 
 -10   9   1       16.76       22.01      1.29 o 
  -9   9   1      150.36      149.21      2.37 o 
  -8   9   1        9.61       10.39      0.95 o 
  -7   9   1      112.16      111.66      1.29 o 
  -6   9   1       85.66       85.53      0.96 o 
  -5   9   1      105.26      104.65      1.30 o 
  -4   9   1       37.13       41.69      0.67 o 
  -3   9   1      265.55      237.12      1.73 o 
  -2   9   1     2860.33     3075.55     20.12 o 
  -1   9   1      470.59      550.06      3.53 o 
   0   9   1     1279.40     1317.92      8.70 o 
   1   9   1      461.90      509.77      3.37 o 
   2   9   1      388.38      441.30      2.95 o 
   3   9   1      692.09      752.03      5.05 o 
   4   9   1        3.00        4.71      0.33 o 
   5   9   1      675.19      657.73      4.93 o 
   6   9   1        0.32       -0.48      0.48 o 
   7   9   1     1744.34     1609.80     15.26 o 
   8   9   1        4.33        6.42      0.89 o 
   9   9   1        0.16       -0.38      1.10 o 
  10   9   1        0.35       -0.14      1.36 o 
  11   9   1        0.00       -1.89      1.89 o 
 -12  10   1        0.87       -2.65      2.65 o 
 -11  10   1      169.41      163.67      7.94 o 
 -10  10   1        2.83        1.73      1.13 o 
  -9  10   1      659.61      619.76      7.19 o 
  -8  10   1     1329.76     1242.82     13.60 o 
  -7  10   1      593.07      596.41      6.55 o 
  -6  10   1      120.42      109.59      1.12 o 
  -5  10   1       41.20       31.41      0.56 o 
  -4  10   1       80.76       81.04      0.83 o 
  -3  10   1      131.13      167.42      1.50 o 
  -2  10   1      154.12      147.78      1.20 o 
  -1  10   1       24.61       20.35      0.35 o 
   0  10   1       29.37       14.74      0.39 o 
   1  10   1     3410.35     3449.60     23.17 o 
   2  10   1        7.76       13.26      0.33 o 
   3  10   1       80.28       79.97      0.77 o 
   4  10   1        3.78        3.66      0.35 o 
   5  10   1      154.70      152.63      1.47 o 
   6  10   1     1695.02     1649.63     14.04 o 
   7  10   1       28.60       32.66      1.00 o 
   8  10   1      280.61      259.30      4.08 o 
   9  10   1       50.57       52.97      1.77 o 
  10  10   1       88.02       85.67      2.65 o 
  11  10   1        5.05       10.12      3.50 o 
 -11  11   1      140.35      134.24      5.03 o 
 -10  11   1       40.65       38.53      1.56 o 
  -9  11   1        0.89        1.20      1.11 o 
  -8  11   1       29.05       26.45      1.11 o 
  -7  11   1      146.61      142.92      2.17 o 
  -6  11   1       18.59       14.08      0.68 o 
  -5  11   1       26.79       23.01      0.60 o 
  -4  11   1       68.79       64.04      0.83 o 
  -3  11   1        4.62        7.95      0.48 o 
  -2  11   1      557.62      567.64      4.11 o 
  -1  11   1       11.17       14.16      0.52 o 
   0  11   1      148.65      129.26      1.05 o 
   1  11   1      516.99      530.40      4.00 o 
   2  11   1      343.44      309.75      2.21 o 
   3  11   1      258.15      256.44      1.89 o 
   4  11   1      101.35      102.32      1.03 o 
   5  11   1      174.28      177.47      1.81 o 
   6  11   1       16.17       23.76      1.13 o 
   7  11   1      370.85      331.62      4.12 o 
   8  11   1       70.69       61.13      1.86 o 
   9  11   1        9.10       11.15      1.46 o 
  10  11   1       11.86        8.82      1.91 o 
  11  11   1        1.53        6.19      3.58 o 
 -11  12   1       20.67       23.60      3.20 o 
 -10  12   1        0.54        1.48      1.52 o 
  -9  12   1       18.68       18.17      1.37 o 
  -8  12   1        6.83        6.21      0.96 o 
  -7  12   1       32.45       30.69      1.08 o 
  -6  12   1       42.85       46.10      1.23 o 
  -5  12   1      323.47      302.44      3.29 o 
  -4  12   1       34.91       34.83      0.90 o 
  -3  12   1      148.85      137.49      1.29 o 
  -2  12   1       81.31       79.02      0.87 o 
  -1  12   1        5.65        5.79      0.47 o 
   0  12   1       62.80       70.46      0.96 o 
   1  12   1        3.11        5.90      0.33 o 
   2  12   1      428.03      431.04      3.10 o 
   3  12   1        2.36        5.80      0.59 o 
   4  12   1       95.70       89.15      1.13 o 
   5  12   1        6.91        6.00      0.59 o 
   6  12   1      177.42      185.07      2.57 o 
   7  12   1        0.03       -0.29      0.86 o 
   8  12   1       94.85       82.74      2.92 o 
   9  12   1        6.11        6.21      1.49 o 
  10  12   1        3.55        4.08      3.21 o 
  11  12   1        1.10       -0.43      3.62 o 
 -11  13   1       27.47       28.54      5.06 o 
 -10  13   1       45.22       43.09      3.30 o 
  -9  13   1        3.25        4.56      1.14 o 
  -8  13   1        1.64        2.92      0.94 o 
  -7  13   1        4.15        6.76      0.89 o 
  -6  13   1      530.88      527.56      6.11 o 
  -5  13   1        8.42       10.72      0.71 o 
  -4  13   1       50.57       64.00      1.14 o 
  -3  13   1     1625.58     1545.51     13.02 o 
  -2  13   1      281.70      255.71      2.18 o 
  -1  13   1      200.89      181.70      1.56 o 
   0  13   1      168.28      147.22      1.29 o 
   1  13   1      563.67      586.97      4.27 o 
   2  13   1       28.28       27.15      0.57 o 
   3  13   1      126.68      113.04      1.46 o 
   4  13   1      205.47      187.09      2.07 o 
   5  13   1       79.47       74.46      1.34 o 
   6  13   1       38.39       35.51      1.12 o 
   7  13   1       77.47       75.82      1.78 o 
   8  13   1       13.37       12.34      1.40 o 
   9  13   1        1.03        0.35      1.44 o 
  10  13   1       18.25       23.71      3.85 o 
  -9  14   1       49.68       41.86      1.61 o 
  -8  14   1       73.61       68.99      2.56 o 
  -7  14   1       46.05       50.88      1.43 o 
  -6  14   1       50.41       46.87      1.31 o 
  -5  14   1      467.00      413.82      4.90 o 
  -4  14   1       42.72       37.47      0.99 o 
  -3  14   1       33.06       26.38      0.79 o 
  -2  14   1        0.26        0.37      0.41 o 
  -1  14   1        1.76        0.23      0.35 o 
   0  14   1      143.62      135.09      1.29 o 
   1  14   1     1144.10     1066.59      9.19 o 
   2  14   1      327.92      323.23      2.99 o 
   3  14   1        2.00       -0.54      0.54 o 
   4  14   1      314.04      295.69      3.18 o 
   5  14   1       11.37        7.12      0.94 o 
   6  14   1       88.70       74.77      1.72 o 
   7  14   1       28.61       25.14      1.32 o 
   8  14   1        8.30        8.23      1.43 o 
   9  14   1        4.87        5.48      2.42 o 
  10  14   1        5.23        2.22      3.47 o 
  -9  15   1        1.72       -1.01      2.12 o 
  -8  15   1       23.85       24.58      1.31 o 
  -7  15   1        0.68        0.03      0.92 o 
  -6  15   1       94.71       94.07      1.80 o 
  -5  15   1      191.85      185.13      2.82 o 
  -4  15   1        7.28        8.26      0.71 o 
  -3  15   1      227.49      212.21      2.60 o 
  -2  15   1      691.79      676.39      6.63 o 
  -1  15   1       83.45       74.97      1.07 o 
   0  15   1        7.32        6.72      0.49 o 
   1  15   1       31.89       34.15      1.81 o 
   2  15   1      276.77      253.30      2.78 o 
   3  15   1       11.35        5.92      0.60 o 
   4  15   1        0.07        0.19      0.68 o 
   5  15   1       20.82       19.25      1.02 o 
   6  15   1       71.68       64.57      2.11 o 
   7  15   1       20.37       20.03      1.52 o 
   8  15   1       56.47       68.25      2.45 o 
   9  15   1       14.00       15.15      2.74 o 
  -8  16   1       31.73       33.85      2.59 o 
  -7  16   1       10.41       13.42      1.17 o 
  -6  16   1       44.08       40.96      1.36 o 
  -5  16   1       61.44       49.22      1.37 o 
  -4  16   1       69.59       81.32      1.51 o 
  -3  16   1        0.47        0.02      0.64 o 
  -2  16   1       70.63       66.93      1.70 o 
  -1  16   1        0.17        0.44      0.52 o 
   0  16   1        0.10       -0.50      0.50 o 
   1  16   1       30.35       28.40      0.80 o 
   2  16   1        0.13       -0.32      0.63 o 
   3  16   1      289.14      263.92      3.15 o 
   4  16   1      122.32      122.29      1.98 o 
   5  16   1      116.04      108.36      2.27 o 
   6  16   1        7.77        7.37      1.17 o 
   7  16   1       12.73       13.77      1.50 o 
   8  16   1       13.57       16.40      2.46 o 
   9  16   1        0.58       -0.13      2.75 o 
  -8  17   1        4.92        6.74      2.27 o 
  -7  17   1       16.17       17.26      1.48 o 
  -6  17   1       19.64       19.91      1.22 o 
  -5  17   1        3.94        7.47      0.99 o 
  -4  17   1      208.39      208.63      2.72 o 
  -3  17   1      243.68      228.79      2.85 o 
  -2  17   1       72.93       67.18      1.33 o 
  -1  17   1       13.41       13.42      0.75 o 
   0  17   1       66.04       58.01      1.22 o 
   1  17   1       51.80       42.47      1.31 o 
   2  17   1       84.78       84.02      1.68 o 
   3  17   1       37.34       33.02      1.18 o 
   4  17   1        0.39        0.72      0.96 o 
   5  17   1       19.00       21.95      1.30 o 
   6  17   1       24.94       26.37      1.59 o 
   7  17   1       86.89      101.59      3.32 o 
   8  17   1       30.73       42.58      3.12 o 
  -8  18   1       28.82       37.19      4.13 o 
  -7  18   1        1.12        5.07      2.19 o 
  -6  18   1       16.08       21.58      1.57 o 
  -5  18   1        6.36        4.02      1.09 o 
  -4  18   1       16.75       14.78      1.00 o 
  -3  18   1       11.86       14.82      0.97 o 
  -2  18   1        2.32        1.82      0.78 o 
  -1  18   1        0.76        0.50      0.73 o 
   0  18   1       27.74       28.49      1.02 o 
   1  18   1        9.69       11.00      0.85 o 
   2  18   1       14.25       17.10      1.01 o 
   3  18   1        0.82        0.61      1.09 o 
   4  18   1        1.74        0.14      1.04 o 
   5  18   1        6.70       10.14      1.22 o 
   6  18   1        0.00        0.37      1.64 o 
   7  18   1       12.83       16.45      2.64 o 
   8  18   1       27.56       30.02      3.10 o 
  -7  19   1        2.31        3.35      2.34 o 
  -6  19   1       14.07       14.89      2.26 o 
  -5  19   1        0.03       -0.64      1.25 o 
  -4  19   1        0.23        0.01      1.13 o 
  -3  19   1       15.70       16.62      1.12 o 
  -2  19   1       16.97       19.70      1.09 o 
  -1  19   1       48.25       52.64      1.50 o 
   0  19   1       50.92       54.90      1.54 o 
   1  19   1        1.09        0.52      0.92 o 
   2  19   1        0.63       -0.51      0.92 o 
   3  19   1        1.37        0.95      1.02 o 
   4  19   1       10.96        9.91      1.22 o 
   5  19   1       20.34       20.94      1.85 o 
   6  19   1       23.35       36.55      2.91 o 
   7  19   1       40.08       43.18      4.21 o 
  -7  20   1        5.62        7.20      3.58 o 
  -6  20   1        1.06        2.71      2.27 o 
  -5  20   1        0.77        1.54      2.49 o 
  -4  20   1       11.75       10.03      1.59 o 
  -3  20   1        0.20        0.69      1.19 o 
  -2  20   1        0.06       -1.13      1.13 o 
  -1  20   1       49.45       57.39      1.94 o 
   0  20   1       21.54       23.65      1.42 o 
   1  20   1        0.83        0.55      1.02 o 
   2  20   1       15.82       16.42      1.23 o 
   3  20   1       10.52        9.16      1.68 o 
   4  20   1        2.63        0.68      1.79 o 
   5  20   1        0.49       -0.35      3.19 o 
   6  20   1        2.34        0.16      3.50 o 
  -5  21   1       24.95       32.60      2.72 o 
  -4  21   1       13.54       14.68      2.21 o 
  -3  21   1       85.16       88.65      3.53 o 
  -2  21   1       27.13       27.26      2.24 o 
  -1  21   1       45.53       46.99      2.12 o 
   0  21   1       16.70       18.60      1.60 o 
   1  21   1      133.87      146.01      3.58 o 
   2  21   1        0.10        1.00      1.41 o 
   3  21   1        0.01       -1.13      2.80 o 
   4  21   1       23.57       29.24      3.58 o 
   5  21   1        0.78        2.30      3.23 o 
  -4  22   1       59.11       68.76      4.87 o 
  -3  22   1        3.25        2.00      2.07 o 
  -2  22   1      126.18      152.37      6.72 o 
  -1  22   1        6.25        4.20      2.00 o 
   0  22   1        0.03        1.49      2.04 o 
   1  22   1       25.08       36.17      2.56 o 
   2  22   1        0.10       -0.93      2.92 o 
   3  22   1       32.35       39.83      3.93 o 
  -1  23   1        0.98        2.61      2.92 o 
   0  23   1       16.11       17.60      3.31 o 
 -13   0   2       12.50       12.30      4.48 o 
 -12   0   2       84.22       86.57      3.89 o 
 -11   0   2       10.49       13.24      2.16 o 
 -10   0   2       49.53       48.36      1.58 o 
  -9   0   2       12.43       13.38      0.90 o 
  -8   0   2      362.79      391.68      4.90 o 
  -7   0   2     2019.20     2057.34     28.26 o 
  -6   0   2     4679.18     4847.05     44.87 o 
  -5   0   2     1663.86     1720.17     16.04 o 
  -4   0   2      892.87     1054.96      9.89 o 
  -3   0   2    38584.23    36703.97    406.41 o 
  -2   0   2     9543.23     9541.57     88.71 o 
  -1   0   2    13576.63    12736.96    342.97 o 
   0   0   2     1494.38     1290.53     16.45 o 
   1   0   2      162.36      166.36      1.71 o 
   2   0   2      796.15      917.16      8.13 o 
   3   0   2      505.17      519.03      4.96 o 
   4   0   2       64.44       58.74      0.85 o 
   5   0   2       15.86       14.42      0.73 o 
   6   0   2       11.72       17.41      0.81 o 
   7   0   2      166.73      166.64      2.61 o 
   8   0   2       78.29       75.49      1.95 o 
   9   0   2      229.14      209.46      4.50 o 
  10   0   2      206.41      203.81      4.57 o 
  11   0   2       91.10       91.67      3.20 o 
  12   0   2        4.29        8.76      3.74 o 
 -13   1   2      112.56      116.57      4.83 o 
 -12   1   2       32.48       33.28      1.96 o 
 -11   1   2      478.29      443.15      7.30 o 
 -10   1   2      172.50      170.43      2.21 o 
  -9   1   2       98.46       96.91      1.27 o 
  -8   1   2      490.46      488.02      4.17 o 
  -7   1   2       29.11       24.58      0.52 o 
  -6   1   2      112.10      115.11      1.03 o 
  -5   1   2       25.23       24.53      0.42 o 
  -4   1   2     2131.39     2188.89     13.98 o 
  -3   1   2     2515.14     2599.14     16.55 o 
  -2   1   2    14549.28    14464.94    113.17 o 
  -1   1   2    28650.73    25199.35   1112.69 o 
   0   1   2      511.65      465.01      3.82 o 
   1   1   2       83.45       84.80      0.66 o 
   2   1   2       79.21       74.86      0.56 o 
   3   1   2     3585.98     3807.10     26.46 o 
   4   1   2     1150.33     1369.37      9.63 o 
   5   1   2     1725.40     1806.22     13.52 o 
   6   1   2      813.14      851.75      6.54 o 
   7   1   2      415.90      391.57      3.35 o 
   8   1   2      193.26      210.10      3.93 o 
   9   1   2     1036.48     1001.39     12.04 o 
  10   1   2       22.08       22.89      1.28 o 
  11   1   2        0.09       -0.30      1.36 o 
  12   1   2       20.01       19.43      3.97 o 
 -13   2   2      199.61      208.36      5.28 o 
 -12   2   2       73.85       72.20      2.60 o 
 -11   2   2       42.99       37.70      1.85 o 
 -10   2   2        8.31        6.38      0.86 o 
  -9   2   2       61.84       68.77      1.08 o 
  -8   2   2       70.03       79.52      1.04 o 
  -7   2   2       29.95       28.70      0.56 o 
  -6   2   2       50.10       56.49      0.67 o 
  -5   2   2      120.48      122.28      1.03 o 
  -4   2   2      489.47      539.34      3.55 o 
  -3   2   2      590.48      653.27      4.12 o 
  -2   2   2       10.66        9.69      0.21 o 
  -1   2   2      211.71      219.50      2.04 o 
   0   2   2        9.63        5.16      0.19 o 
   1   2   2     1129.13     1125.40      8.23 o 
   2   2   2       45.46       53.81      0.46 o 
   3   2   2      250.66      228.20      1.72 o 
   4   2   2     2111.02     2344.85     16.38 o 
   5   2   2       63.76       66.64      1.27 o 
   6   2   2      122.75      134.99      1.23 o 
   7   2   2       91.56       86.56      1.00 o 
   8   2   2      636.38      608.56      6.94 o 
   9   2   2        7.19        5.00      1.02 o 
  10   2   2       46.19       47.79      1.99 o 
  11   2   2        8.88       12.78      1.51 o 
  12   2   2       54.58       54.67      4.95 o 
 -13   3   2      149.75      151.33      7.92 o 
 -12   3   2      241.64      241.56      4.74 o 
 -11   3   2      169.00      166.14      3.13 o 
 -10   3   2       42.40       42.50      1.20 o 
  -9   3   2      294.75      284.76      2.82 o 
  -8   3   2       81.36       79.94      1.06 o 
  -7   3   2        0.01       -0.36      0.36 o 
  -6   3   2      107.39       96.79      0.95 o 
  -5   3   2      111.92      131.54      1.09 o 
  -4   3   2      181.35      192.55      1.36 o 
  -3   3   2      186.72      195.10      1.31 o 
  -2   3   2      434.52      435.96      3.11 o 
  -1   3   2      988.67      929.57      8.32 o 
   0   3   2        0.01        0.59      0.18 o 
   1   3   2      437.84      431.16      3.19 o 
   2   3   2      400.61      375.89      2.70 o 
   3   3   2      710.26      729.40      4.87 o 
   4   3   2      451.64      460.23      3.16 o 
   5   3   2      291.06      350.90      2.71 o 
   6   3   2       68.95       64.45      0.80 o 
   7   3   2        0.85        2.84      0.46 o 
   8   3   2      237.16      235.30      3.09 o 
   9   3   2      238.36      217.79      3.27 o 
  10   3   2      116.59      103.54      2.20 o 
  11   3   2       25.82       29.31      1.70 o 
  12   3   2        0.01        4.01      3.66 o 
 -13   4   2       10.30        5.22      4.21 o 
 -12   4   2        8.95        7.84      1.70 o 
 -11   4   2       21.04       25.52      1.49 o 
 -10   4   2      103.14       98.30      1.74 o 
  -9   4   2        0.42       -0.20      0.62 o 
  -8   4   2        7.44        8.67      0.50 o 
  -7   4   2      354.65      391.86      3.30 o 
  -6   4   2     1211.98     1318.82     10.46 o 
  -5   4   2       99.78       91.93      0.82 o 
  -4   4   2     1015.11     1020.23      6.59 o 
  -3   4   2     1713.62     1652.77     10.04 o 
  -2   4   2       14.40       13.32      0.25 o 
  -1   4   2       45.72       35.29      0.46 o 
   0   4   2     1162.99     1185.56      9.60 o 
   1   4   2     4535.68     4424.65     29.15 o 
   2   4   2       36.85       28.42      0.38 o 
   3   4   2      109.26      137.13      1.01 o 
   4   4   2      431.44      520.19      3.55 o 
   5   4   2      142.12      140.56      1.22 o 
   6   4   2      405.55      409.71      3.40 o 
   7   4   2      317.95      300.06      2.77 o 
   8   4   2      813.65      758.81      8.51 o 
   9   4   2        5.26        3.74      0.96 o 
  10   4   2        0.47        1.25      1.08 o 
  11   4   2       65.95       68.48      2.47 o 
  12   4   2        1.47        5.57      3.66 o 
 -13   5   2       15.33       24.57      4.98 o 
 -12   5   2       75.17       74.05      2.88 o 
 -11   5   2      275.65      262.67      4.29 o 
 -10   5   2      194.84      178.69      2.45 o 
  -9   5   2        0.25       -0.62      0.62 o 
  -8   5   2        9.96        8.32      0.52 o 
  -7   5   2       38.87       32.95      0.68 o 
  -6   5   2      471.20      482.08      4.26 o 
  -5   5   2       31.62       21.06      0.46 o 
  -4   5   2      360.74      364.67      2.39 o 
  -3   5   2       17.55       20.12      0.31 o 
  -2   5   2      101.91      123.82      0.97 o 
  -1   5   2       32.72       31.24      0.35 o 
   0   5   2      479.42      475.90      3.52 o 
   1   5   2      734.68      710.98      4.74 o 
   2   5   2       49.17       63.22      0.59 o 
   3   5   2     1153.73     1181.61      7.61 o 
   4   5   2        6.09        7.02      0.28 o 
   5   5   2       40.63       35.91      0.55 o 
   6   5   2      525.30      539.44      3.97 o 
   7   5   2      182.12      158.50      1.88 o 
   8   5   2     1023.84      993.09     10.96 o 
   9   5   2      255.69      256.50      3.69 o 
  10   5   2        7.38        8.23      1.28 o 
  11   5   2        2.15        0.52      1.91 o 
  12   5   2        7.93       13.74      4.32 o 
 -13   6   2       29.50       30.06      4.83 o 
 -12   6   2        0.47       -0.89      1.65 o 
 -11   6   2        0.04       -0.69      1.27 o 
 -10   6   2      326.49      314.66      4.05 o 
  -9   6   2      421.76      391.82      4.54 o 
  -8   6   2       70.37       67.51      1.05 o 
  -7   6   2      103.81      108.72      1.21 o 
  -6   6   2        9.46        6.85      0.40 o 
  -5   6   2      316.35      309.60      2.28 o 
  -4   6   2        4.48        9.81      0.29 o 
  -3   6   2      782.28      774.95      5.03 o 
  -2   6   2      845.02      906.03      6.01 o 
  -1   6   2      148.36      152.58      1.18 o 
   0   6   2      673.58      710.61      4.74 o 
   1   6   2      257.42      249.29      1.79 o 
   2   6   2      767.79      801.94      5.50 o 
   3   6   2     2401.23     2560.08     16.77 o 
   4   6   2       72.88       59.20      0.64 o 
   5   6   2      204.84      222.78      1.78 o 
   6   6   2       34.28       36.48      0.66 o 
   7   6   2      144.87      143.99      1.66 o 
   8   6   2       32.57       30.56      1.07 o 
   9   6   2        5.07        6.72      1.02 o 
  10   6   2       23.06       29.64      1.79 o 
  11   6   2       61.94       71.84      3.80 o 
 -13   7   2        8.94       11.45      4.44 o 
 -12   7   2        1.97        4.35      1.98 o 
 -11   7   2        4.45        3.21      1.35 o 
 -10   7   2      320.23      301.79      4.26 o 
  -9   7   2      145.76      124.87      1.92 o 
  -8   7   2        8.16        7.48      0.57 o 
  -7   7   2       56.11       50.45      0.78 o 
  -6   7   2       10.64        8.30      0.41 o 
  -5   7   2      248.56      281.40      2.40 o 
  -4   7   2      776.21      861.58      5.76 o 
  -3   7   2      203.65      206.55      1.46 o 
  -2   7   2      810.50      834.22      5.40 o 
  -1   7   2      339.31      338.66      2.48 o 
   0   7   2      113.69      130.87      1.02 o 
   1   7   2      193.03      210.60      1.56 o 
   2   7   2      686.18      808.04      5.55 o 
   3   7   2        6.42        9.40      0.35 o 
   4   7   2        0.87        2.12      0.28 o 
   5   7   2       21.74       18.91      0.48 o 
   6   7   2     1129.23     1148.23      9.06 o 
   7   7   2       48.96       40.26      0.96 o 
   8   7   2        0.07       -0.80      0.80 o 
   9   7   2       72.68       71.37      1.98 o 
  10   7   2        7.58       10.82      1.56 o 
  11   7   2       55.01       56.76      3.30 o 
 -13   8   2        0.27       -1.71      4.32 o 
 -12   8   2        2.54        0.48      2.53 o 
 -11   8   2        1.25        0.14      1.34 o 
 -10   8   2      119.74      116.60      2.32 o 
  -9   8   2      153.96      140.52      2.08 o 
  -8   8   2       35.00       39.50      0.90 o 
  -7   8   2       93.45       94.59      1.10 o 
  -6   8   2        0.99       -0.32      0.36 o 
  -5   8   2       52.95       58.36      0.70 o 
  -4   8   2      963.23      981.60      6.68 o 
  -3   8   2      239.86      253.43      1.82 o 
  -2   8   2     1557.56     1556.45      9.72 o 
  -1   8   2        0.24        1.72      0.20 o 
   0   8   2      567.83      598.62      4.15 o 
   1   8   2      821.61      785.60      5.40 o 
   2   8   2      851.05      832.85      5.92 o 
   3   8   2      337.44      390.11      2.97 o 
   4   8   2      637.96      653.40      5.03 o 
   5   8   2        1.66        1.19      0.38 o 
   6   8   2      196.40      178.98      1.82 o 
   7   8   2      177.51      172.26      2.12 o 
   8   8   2        1.22        1.00      0.82 o 
   9   8   2        4.63        3.62      1.28 o 
  10   8   2        0.01       -1.40      1.40 o 
  11   8   2        4.10        8.66      3.39 o 
 -12   9   2       12.40       17.37      2.93 o 
 -11   9   2       28.02       30.42      1.67 o 
 -10   9   2       49.34       52.62      2.24 o 
  -9   9   2      139.10      140.14      2.24 o 
  -8   9   2        0.00       -0.67      0.67 o 
  -7   9   2      119.96      116.67      1.39 o 
  -6   9   2       64.16       74.99      0.91 o 
  -5   9   2       51.40       55.65      0.88 o 
  -4   9   2        2.98        2.86      0.31 o 
  -3   9   2        0.70       -0.24      0.24 o 
  -2   9   2      872.54      895.34      6.14 o 
  -1   9   2        0.92        0.61      0.25 o 
   0   9   2       84.61       85.99      0.83 o 
   1   9   2      161.30      146.87      1.25 o 
   2   9   2       19.51       24.84      0.42 o 
   3   9   2      141.53      154.29      1.36 o 
   4   9   2      154.31      145.28      1.34 o 
   5   9   2       21.11       28.33      0.61 o 
   6   9   2       30.65       27.30      0.73 o 
   7   9   2       93.97       94.66      1.72 o 
   8   9   2        4.30        3.19      1.03 o 
   9   9   2        0.36       -0.03      1.28 o 
  10   9   2        0.01       -1.21      1.49 o 
  11   9   2       29.57       28.15      3.97 o 
 -12  10   2       69.87       71.99      4.07 o 
 -11  10   2        8.23        8.83      1.68 o 
 -10  10   2        7.68        5.21      1.29 o 
  -9  10   2       27.92       31.54      1.21 o 
  -8  10   2      266.55      260.54      3.38 o 
  -7  10   2       57.83       45.44      0.95 o 
  -6  10   2       15.88        9.39      0.53 o 
  -5  10   2      103.21      105.65      1.07 o 
  -4  10   2       10.81        7.21      0.36 o 
  -3  10   2        0.14        0.63      0.24 o 
  -2  10   2       56.84       57.50      0.62 o 
  -1  10   2        1.27        2.14      0.26 o 
   0  10   2       15.79       26.16      0.50 o 
   1  10   2      117.37      129.06      1.23 o 
   2  10   2       32.99       46.82      0.62 o 
   3  10   2       52.24       57.96      0.69 o 
   4  10   2       34.67       28.26      0.56 o 
   5  10   2       27.13       32.06      0.70 o 
   6  10   2      244.87      229.44      2.46 o 
   7  10   2       63.83       54.25      1.40 o 
   8  10   2        3.46        2.44      1.18 o 
   9  10   2       12.87       18.81      1.75 o 
  10  10   2      111.03      121.57      3.71 o 
  11  10   2        0.06        0.16      3.50 o 
 -12  11   2        0.22       -1.44      3.54 o 
 -11  11   2        7.47        7.45      2.49 o 
 -10  11   2       62.10       62.78      2.08 o 
  -9  11   2      175.05      157.80      3.85 o 
  -8  11   2       68.21       63.70      1.52 o 
  -7  11   2       67.49       53.07      1.22 o 
  -6  11   2      245.61      245.86      2.46 o 
  -5  11   2       99.58      116.76      1.31 o 
  -4  11   2        1.27        5.08      0.38 o 
  -3  11   2        1.25        0.37      0.28 o 
  -2  11   2        2.83        1.94      0.26 o 
  -1  11   2      160.49      205.91      1.62 o 
   0  11   2      105.34      125.01      1.28 o 
   1  11   2       27.77       27.11      0.53 o 
   2  11   2      133.76      124.29      1.22 o 
   3  11   2       55.33       58.16      0.71 o 
   4  11   2      779.69      739.74      5.94 o 
   5  11   2      111.87      109.18      1.37 o 
   6  11   2        0.09       -0.11      0.57 o 
   7  11   2       36.26       36.03      1.40 o 
   8  11   2        1.97        1.94      1.24 o 
   9  11   2       50.90       52.03      2.12 o 
  10  11   2       25.15       28.78      2.70 o 
  11  11   2       42.55       46.88      4.59 o 
 -11  12   2      154.09      156.99      7.51 o 
 -10  12   2        7.82       12.36      2.05 o 
  -9  12   2       80.60       89.16      1.90 o 
  -8  12   2        0.51        0.00      0.85 o 
  -7  12   2        0.54       -0.76      0.76 o 
  -6  12   2      276.35      261.73      3.09 o 
  -5  12   2       16.90       16.95      0.65 o 
  -4  12   2       26.67       29.93      0.69 o 
  -3  12   2        9.25        6.64      0.35 o 
  -2  12   2      157.54      171.22      1.42 o 
  -1  12   2      503.86      509.85      3.84 o 
   0  12   2       43.41       41.10      0.66 o 
   1  12   2       94.74       93.33      1.17 o 
   2  12   2      105.59      110.19      1.14 o 
   3  12   2       24.72       23.07      0.53 o 
   4  12   2     2205.46     2060.91     17.42 o 
   5  12   2       60.74       65.60      1.12 o 
   6  12   2       27.76       30.27      0.95 o 
   7  12   2       13.74       10.67      1.24 o 
   8  12   2        0.06       -1.21      1.21 o 
   9  12   2        0.40       -1.41      1.41 o 
  10  12   2        3.57        3.74      3.35 o 
 -11  13   2        0.01       -1.56      3.54 o 
 -10  13   2      103.94      108.01      7.88 o 
  -9  13   2      132.26      120.89      3.34 o 
  -8  13   2      171.88      163.21      2.52 o 
  -7  13   2       54.97       60.69      1.48 o 
  -6  13   2      404.50      391.73      4.68 o 
  -5  13   2       23.20       29.41      1.33 o 
  -4  13   2       30.70       26.83      0.71 o 
  -3  13   2       14.62       11.71      0.46 o 
  -2  13   2       37.10       35.07      0.59 o 
  -1  13   2      428.81      426.82      3.26 o 
   0  13   2        1.18        2.41      0.30 o 
   1  13   2       64.00       54.95      0.80 o 
   2  13   2        0.00        0.04      0.40 o 
   3  13   2       15.80       14.56      0.61 o 
   4  13   2      114.11      102.71      1.47 o 
   5  13   2       98.84       94.04      1.51 o 
   6  13   2       57.02       59.11      1.92 o 
   7  13   2        3.06        2.84      1.17 o 
   8  13   2        7.19        9.24      1.41 o 
   9  13   2       37.13       40.06      2.48 o 
  10  13   2       17.99       22.93      3.93 o 
 -11  14   2       43.41       51.86      5.02 o 
 -10  14   2       12.66       15.42      3.93 o 
  -9  14   2       12.43       12.11      1.66 o 
  -8  14   2       46.81       46.09      1.51 o 
  -7  14   2       36.39       42.14      1.43 o 
  -6  14   2       38.20       41.44      1.34 o 
  -5  14   2      529.04      467.32      5.45 o 
  -4  14   2       18.39       15.34      0.68 o 
  -3  14   2       92.06       84.11      1.14 o 
  -2  14   2       43.86       45.99      0.87 o 
  -1  14   2      136.71      138.63      1.34 o 
   0  14   2       31.26       21.18      0.49 o 
   1  14   2     1302.57     1222.13     11.00 o 
   2  14   2      184.21      166.83      1.90 o 
   3  14   2        0.19       -0.53      0.53 o 
   4  14   2       48.21       47.64      1.16 o 
   5  14   2       98.27       95.10      2.05 o 
   6  14   2        0.40       -0.18      1.09 o 
   7  14   2       12.39       18.30      1.46 o 
   8  14   2        6.38        5.42      1.45 o 
   9  14   2        1.97        5.49      3.23 o 
 -10  15   2        1.86       -0.66      3.78 o 
  -9  15   2        1.81       -1.30      2.02 o 
  -8  15   2       71.64       75.37      2.13 o 
  -7  15   2       19.62       21.62      1.20 o 
  -6  15   2       51.72       49.10      1.62 o 
  -5  15   2      662.20      643.72      7.32 o 
  -4  15   2        4.12        5.08      0.60 o 
  -3  15   2       14.41       13.66      0.62 o 
  -2  15   2       17.19       15.54      0.60 o 
  -1  15   2        1.21        1.11      0.45 o 
   0  15   2       76.30       57.57      1.30 o 
   1  15   2        5.51        5.33      0.87 o 
   2  15   2       68.81       64.88      1.24 o 
   3  15   2       17.58       18.71      0.84 o 
   4  15   2       18.22       19.14      1.29 o 
   5  15   2       59.36       58.86      2.18 o 
   6  15   2       84.43       86.89      2.74 o 
   7  15   2       14.61       10.87      1.41 o 
   8  15   2       14.77       24.23      1.97 o 
   9  15   2       12.10       18.38      3.82 o 
  -9  16   2       32.37       42.14      2.98 o 
  -8  16   2       32.63       38.95      1.86 o 
  -7  16   2       13.80       19.64      1.72 o 
  -6  16   2       78.81       76.76      1.79 o 
  -5  16   2       23.54       14.28      1.00 o 
  -4  16   2       72.80       59.27      1.72 o 
  -3  16   2        0.31       -0.56      0.56 o 
  -2  16   2        9.39        9.45      0.62 o 
  -1  16   2       52.11       41.81      0.95 o 
   0  16   2      196.20      190.07      2.54 o 
   1  16   2      404.48      371.90      4.41 o 
   2  16   2       15.79        8.47      0.75 o 
   3  16   2       61.53       61.93      1.49 o 
   4  16   2        8.40        4.78      0.96 o 
   5  16   2       32.78       31.59      1.47 o 
   6  16   2      140.38      154.19      3.24 o 
   7  16   2       12.80       14.69      1.54 o 
   8  16   2       36.30       47.18      3.99 o 
  -9  17   2        4.63        7.24      3.47 o 
  -8  17   2       35.07       37.15      3.78 o 
  -7  17   2        2.02        1.70      1.37 o 
  -6  17   2        0.01       -1.04      1.04 o 
  -5  17   2       33.74       43.22      1.50 o 
  -4  17   2        9.78       10.27      0.94 o 
  -3  17   2       23.78       22.11      0.94 o 
  -2  17   2       22.37       18.22      0.88 o 
  -1  17   2       17.54       19.59      0.88 o 
   0  17   2        9.58        8.35      0.74 o 
   1  17   2       21.05       16.64      1.24 o 
   2  17   2        5.10        6.27      0.89 o 
   3  17   2        5.32        5.46      0.95 o 
   4  17   2       13.63       13.18      1.27 o 
   5  17   2      101.53      113.44      2.70 o 
   6  17   2       74.22       86.45      2.51 o 
   7  17   2        1.07        3.12      2.97 o 
   8  17   2        0.19        5.61      3.39 o 
  -8  18   2        0.04       -0.47      3.08 o 
  -7  18   2        1.69        1.39      2.10 o 
  -6  18   2       12.84       12.54      1.32 o 
  -5  18   2        3.63        1.31      1.05 o 
  -4  18   2      170.02      165.38      2.95 o 
  -3  18   2      166.89      162.52      2.92 o 
  -2  18   2        4.25        5.39      0.94 o 
  -1  18   2        1.71        0.34      0.86 o 
   0  18   2        1.63        0.02      0.84 o 
   1  18   2        9.36        8.82      0.98 o 
   2  18   2       22.30       27.29      1.19 o 
   3  18   2        1.67        2.45      1.01 o 
   4  18   2        0.06        0.43      1.14 o 
   5  18   2        5.33        3.34      1.31 o 
   6  18   2        0.07        0.28      1.64 o 
   7  18   2        0.18        0.89      2.51 o 
  -8  19   2        1.47        2.10      3.39 o 
  -7  19   2       17.47       13.12      3.50 o 
  -6  19   2        2.73        3.19      2.36 o 
  -5  19   2        9.42        5.42      1.29 o 
  -4  19   2        2.62        6.07      1.14 o 
  -3  19   2        3.91        6.61      1.07 o 
  -2  19   2        3.47        6.47      1.04 o 
  -1  19   2       62.06       68.08      1.82 o 
   0  19   2       10.16       13.18      1.08 o 
   1  19   2       43.16       40.60      1.44 o 
   2  19   2        0.89        1.87      1.00 o 
   3  19   2       30.43       30.99      1.54 o 
   4  19   2        0.10       -1.34      1.36 o 
   5  19   2       14.33       16.10      1.75 o 
   6  19   2       31.06       39.78      3.05 o 
  -7  20   2        1.00       -1.21      3.23 o 
  -6  20   2        1.20        1.40      2.84 o 
  -5  20   2        1.46       -1.40      2.69 o 
  -4  20   2       82.28       80.48      2.73 o 
  -3  20   2        7.54       10.33      1.33 o 
  -2  20   2       21.69       24.54      1.30 o 
  -1  20   2       14.69       19.09      1.23 o 
   0  20   2       14.63       14.56      1.16 o 
   1  20   2       25.16       24.23      1.41 o 
   2  20   2        7.22        3.41      1.35 o 
   3  20   2        5.04        7.78      1.48 o 
   4  20   2       34.90       37.78      2.02 o 
   5  20   2       10.54       20.86      2.64 o 
  -5  21   2       24.95       28.03      3.70 o 
  -4  21   2        4.76        7.59      2.69 o 
  -3  21   2        7.73       11.77      2.24 o 
  -2  21   2        1.34       -0.43      1.57 o 
  -1  21   2       67.28       78.17      2.64 o 
   0  21   2       23.72       21.11      1.65 o 
   1  21   2        7.67        5.11      1.43 o 
   2  21   2        3.48        2.78      1.44 o 
   3  21   2        0.23       -0.91      1.47 o 
   4  21   2        2.80        5.04      2.30 o 
  -4  22   2       41.79       47.58      3.93 o 
  -3  22   2        3.76        2.69      2.92 o 
  -2  22   2       22.65       23.48      3.27 o 
  -1  22   2        0.33       -1.21      2.45 o 
   0  22   2        1.40       -1.13      2.69 o 
   1  22   2       24.18       30.22      3.47 o 
   2  22   2       29.75       37.38      3.74 o 
 -13   1   3       12.85        9.31      2.97 o 
 -12   1   3        0.87       -1.16      2.19 o 
 -11   1   3        7.41        6.71      1.11 o 
 -10   1   3        4.24        1.83      0.80 o 
  -9   1   3       95.53      101.85      1.36 o 
  -8   1   3        4.27        5.53      0.46 o 
  -7   1   3      449.58      440.59      4.05 o 
  -6   1   3       54.44       60.14      0.71 o 
  -5   1   3      106.72      110.94      0.95 o 
  -4   1   3     1852.71     1903.68     12.51 o 
  -3   1   3       93.83      105.85      0.82 o 
  -2   1   3     1813.85     1896.56     14.29 o 
  -1   1   3     1512.81     1592.54     14.93 o 
   0   1   3      645.50      648.21      6.12 o 
   1   1   3      707.42      725.54      4.96 o 
   2   1   3      305.30      327.12      2.45 o 
   3   1   3     1030.98     1040.17      6.89 o 
   4   1   3        1.27        3.08      0.28 o 
   5   1   3        0.36        0.41      0.31 o 
   6   1   3      181.92      188.54      1.60 o 
   7   1   3       46.81       41.20      0.85 o 
   8   1   3        4.29        2.82      0.88 o 
   9   1   3      130.27      127.71      2.33 o 
  10   1   3       36.91       36.92      1.47 o 
  11   1   3       30.06       32.58      2.66 o 
 -13   2   3        0.36        1.13      2.70 o 
 -12   2   3       33.19       27.81      1.91 o 
 -11   2   3        0.06       -1.15      1.15 o 
 -10   2   3      270.87      253.95      3.13 o 
  -9   2   3       59.18       62.07      1.09 o 
  -8   2   3      322.95      333.15      3.02 o 
  -7   2   3       24.10       27.42      0.52 o 
  -6   2   3        0.01       -0.12      0.29 o 
  -5   2   3      440.33      502.07      3.53 o 
  -4   2   3      938.81      923.76      6.32 o 
  -3   2   3      737.98      727.26      5.30 o 
  -2   2   3      177.51      178.88      1.68 o 
  -1   2   3       61.97       52.06      0.60 o 
   0   2   3      218.95      252.78      2.12 o 
   1   2   3      502.13      531.46      4.03 o 
   2   2   3      317.43      356.13      2.58 o 
   3   2   3      479.92      519.88      3.61 o 
   4   2   3     1420.22     1587.93     11.10 o 
   5   2   3      396.02      408.41      3.22 o 
   6   2   3      117.35      104.44      1.06 o 
   7   2   3      405.98      377.63      3.80 o 
   8   2   3        7.43        6.93      0.92 o 
   9   2   3        1.75        2.77      0.99 o 
  10   2   3      104.05      110.75      2.56 o 
  11   2   3       21.63       25.12      2.74 o 
 -13   3   3       57.24       64.14      3.92 o 
 -12   3   3       47.00       51.79      2.96 o 
 -11   3   3       15.17       12.08      1.26 o 
 -10   3   3       75.97       67.41      1.45 o 
  -9   3   3      132.62      125.00      1.56 o 
  -8   3   3       17.16       16.11      0.56 o 
  -7   3   3      114.28      115.27      1.11 o 
  -6   3   3        9.15        6.07      0.34 o 
  -5   3   3      132.88      136.19      1.08 o 
  -4   3   3      256.45      273.55      1.98 o 
  -3   3   3      139.28      135.11      1.23 o 
  -2   3   3      291.24      307.55      2.58 o 
  -1   3   3      107.19       87.68      1.15 o 
   0   3   3     1107.27     1164.24     10.29 o 
   1   3   3      727.18      763.40      6.24 o 
   2   3   3     2257.87     2470.33     17.81 o 
   3   3   3      924.93      928.61      6.56 o 
   4   3   3       53.77       51.99      0.64 o 
   5   3   3      248.19      256.99      2.07 o 
   6   3   3      897.12      915.51      7.64 o 
   7   3   3      770.98      731.03      6.79 o 
   8   3   3      163.71      148.99      2.45 o 
   9   3   3        0.21       -0.42      0.98 o 
  10   3   3      110.88      107.81      2.50 o 
  11   3   3       94.88       98.76      4.18 o 
 -13   4   3       20.63       29.43      3.33 o 
 -12   4   3        0.06        0.07      1.53 o 
 -11   4   3        0.04       -0.11      1.15 o 
 -10   4   3      396.60      388.80      5.68 o 
  -9   4   3       10.33        7.32      0.67 o 
  -8   4   3      633.94      632.24      4.97 o 
  -7   4   3       25.15       31.30      0.60 o 
  -6   4   3        4.65        3.31      0.33 o 
  -5   4   3     1702.17     1756.51     11.91 o 
  -4   4   3     1093.35     1151.47      8.09 o 
  -3   4   3     1236.90     1281.15      9.61 o 
  -2   4   3     1045.80     1054.88      8.98 o 
  -1   4   3       80.33       89.09      1.09 o 
   0   4   3       20.25       21.40      0.50 o 
   1   4   3      106.88      105.63      1.18 o 
   2   4   3      448.71      494.30      3.80 o 
   3   4   3      142.25      161.83      1.50 o 
   4   4   3      362.79      401.91      3.16 o 
   5   4   3       85.88       71.38      0.85 o 
   6   4   3       36.73       38.98      0.72 o 
   7   4   3      798.16      775.23      7.59 o 
   8   4   3        4.75        6.21      0.95 o 
   9   4   3       12.88       18.14      1.59 o 
  10   4   3        0.02       -0.63      1.24 o 
  11   4   3       32.03       31.48      2.80 o 
 -13   5   3        6.81        7.36      4.52 o 
 -12   5   3       26.90       27.78      1.87 o 
 -11   5   3        1.53        0.73      1.23 o 
 -10   5   3       10.05        7.23      0.96 o 
  -9   5   3      217.74      214.43      2.38 o 
  -8   5   3        5.69        4.48      0.57 o 
  -7   5   3       15.84       15.59      0.49 o 
  -6   5   3      193.68      206.09      1.85 o 
  -5   5   3      841.11      881.98      6.25 o 
  -4   5   3      188.16      189.98      1.48 o 
  -3   5   3      585.20      584.70      4.31 o 
  -2   5   3      401.41      400.65      3.21 o 
  -1   5   3      105.67      118.09      1.49 o 
   0   5   3        1.00        0.27      0.19 o 
   1   5   3     2383.10     2403.25     20.29 o 
   2   5   3     1519.82     1676.59     12.58 o 
   3   5   3       27.73       20.48      0.41 o 
   4   5   3      120.62      106.15      1.05 o 
   5   5   3       95.37      106.33      1.02 o 
   6   5   3      142.75      142.23      1.41 o 
   7   5   3       16.15       16.67      0.77 o 
   8   5   3       41.51       29.24      1.17 o 
   9   5   3        0.00        0.03      1.11 o 
  10   5   3        2.17        0.49      1.45 o 
  11   5   3        2.22        2.42      2.45 o 
 -13   6   3        0.10        2.18      3.97 o 
 -12   6   3       22.83       22.66      1.85 o 
 -11   6   3        6.94        5.53      1.26 o 
 -10   6   3       76.95       86.19      1.93 o 
  -9   6   3      144.35      133.44      1.74 o 
  -8   6   3      336.18      326.39      3.13 o 
  -7   6   3      145.51      150.85      1.44 o 
  -6   6   3       32.82       40.32      0.80 o 
  -5   6   3       30.04       31.95      0.49 o 
  -4   6   3      322.06      322.09      2.40 o 
  -3   6   3       68.03       77.86      0.72 o 
  -2   6   3     1502.35     1585.16     11.85 o 
  -1   6   3      106.91      105.62      1.10 o 
   0   6   3       12.10       11.95      0.33 o 
   1   6   3      382.63      442.33      3.29 o 
   2   6   3       37.22       41.03      0.47 o 
   3   6   3      129.84      119.64      1.10 o 
   4   6   3       37.42       28.29      0.57 o 
   5   6   3       49.13       42.31      0.62 o 
   6   6   3      241.47      235.93      2.24 o 
   7   6   3      276.84      238.17      2.85 o 
   8   6   3       80.85       69.75      1.67 o 
   9   6   3        0.80        0.51      1.08 o 
  10   6   3        1.54       -0.82      1.44 o 
  11   6   3       51.69       57.41      3.41 o 
 -12   7   3       52.17       50.59      2.66 o 
 -11   7   3        0.39        0.54      1.23 o 
 -10   7   3        8.99       11.06      1.08 o 
  -9   7   3       73.50       81.22      1.41 o 
  -8   7   3       79.55       79.97      1.20 o 
  -7   7   3      284.70      272.04      2.33 o 
  -6   7   3      105.42      124.62      1.39 o 
  -5   7   3        9.87        9.50      0.34 o 
  -4   7   3      964.94     1032.31      7.54 o 
  -3   7   3      972.84     1046.42      7.40 o 
  -2   7   3       12.35       17.37      0.45 o 
  -1   7   3      241.35      217.60      1.70 o 
   0   7   3      240.83      253.76      1.95 o 
   1   7   3      783.76      771.73      5.64 o 
   2   7   3       39.45       55.94      0.66 o 
   3   7   3       98.35      106.97      1.03 o 
   4   7   3       26.44       23.69      0.52 o 
   5   7   3       11.16       12.67      0.40 o 
   6   7   3        6.13        8.02      0.54 o 
   7   7   3      256.45      240.77      3.08 o 
   8   7   3       26.39       27.51      1.31 o 
   9   7   3        9.32        3.83      1.54 o 
  10   7   3       20.25       21.48      1.74 o 
  11   7   3       21.62       28.57      2.90 o 
 -12   8   3       26.46       28.05      2.93 o 
 -11   8   3        1.15       -0.25      1.24 o 
 -10   8   3      196.23      199.89      3.16 o 
  -9   8   3       27.89       29.38      1.03 o 
  -8   8   3       25.02       26.85      0.81 o 
  -7   8   3       41.83       31.56      0.71 o 
  -6   8   3        2.08        0.72      0.36 o 
  -5   8   3      437.37      436.49      3.58 o 
  -4   8   3       52.82       76.33      0.97 o 
  -3   8   3      790.61      856.00      6.29 o 
  -2   8   3      187.21      184.88      1.44 o 
  -1   8   3      417.14      467.28      3.75 o 
   0   8   3        3.31       -0.05      0.21 o 
   1   8   3      587.75      605.80      4.49 o 
   2   8   3      209.56      167.31      1.39 o 
   3   8   3     1243.30     1166.14      8.81 o 
   4   8   3     1187.80     1187.56      9.72 o 
   5   8   3      251.46      212.42      2.02 o 
   6   8   3       76.05       59.77      1.15 o 
   7   8   3      298.61      266.39      3.58 o 
   8   8   3       10.48        9.72      1.11 o 
   9   8   3       10.42        9.78      1.89 o 
  10   8   3        0.45        0.33      1.74 o 
  11   8   3        0.19       -3.11      3.39 o 
 -12   9   3       41.55       39.05      4.28 o 
 -11   9   3        1.10        1.74      1.35 o 
 -10   9   3      224.51      199.55      3.19 o 
  -9   9   3       47.60       47.36      1.37 o 
  -8   9   3       46.25       42.07      1.01 o 
  -7   9   3       28.17       28.12      0.82 o 
  -6   9   3        4.43        1.33      0.42 o 
  -5   9   3     1277.64     1347.27     10.54 o 
  -4   9   3      121.06      139.70      1.38 o 
  -3   9   3       82.14       64.87      0.77 o 
  -2   9   3     1476.21     1467.98     10.65 o 
  -1   9   3        0.83        2.48      0.29 o 
   0   9   3        9.25        9.69      0.36 o 
   1   9   3      969.80      993.55      7.79 o 
   2   9   3      650.25      657.92      5.05 o 
   3   9   3      271.65      281.55      2.50 o 
   4   9   3      761.86      683.34      5.98 o 
   5   9   3      645.59      593.85      5.63 o 
   6   9   3        9.04        5.78      0.70 o 
   7   9   3       45.12       43.92      1.25 o 
   8   9   3      137.94      145.41      3.42 o 
   9   9   3       25.42       25.60      1.65 o 
  10   9   3       40.42       45.68      2.99 o 
  11   9   3        0.68       -0.78      3.50 o 
 -11  10   3      111.84      109.37      2.99 o 
 -10  10   3       61.71       69.82      1.93 o 
  -9  10   3       37.46       39.33      1.40 o 
  -8  10   3       67.81       62.39      1.28 o 
  -7  10   3       30.59       35.56      0.82 o 
  -6  10   3        0.07        0.43      0.48 o 
  -5  10   3        2.67        2.69      0.39 o 
  -4  10   3      139.60      140.01      1.49 o 
  -3  10   3       10.43       17.12      0.45 o 
  -2  10   3      201.06      197.41      1.74 o 
  -1  10   3        7.82        4.19      0.29 o 
   0  10   3      586.37      585.79      4.51 o 
   1  10   3       65.41       59.52      0.71 o 
   2  10   3       15.49       14.99      0.41 o 
   3  10   3      280.38      271.01      2.34 o 
   4  10   3      500.44      484.64      4.68 o 
   5  10   3      891.89      811.06      7.88 o 
   6  10   3       82.52       68.14      1.56 o 
   7  10   3        2.36        1.28      0.94 o 
   8  10   3        0.65       -0.74      1.18 o 
   9  10   3       46.74       50.31      2.06 o 
  10  10   3        6.13        9.58      2.42 o 
 -11  11   3       14.52       14.92      2.62 o 
 -10  11   3      229.26      216.01      4.37 o 
  -9  11   3       20.71       18.30      1.31 o 
  -8  11   3        4.87        2.43      0.84 o 
  -7  11   3       23.24       19.76      0.81 o 
  -6  11   3        5.41        3.61      0.57 o 
  -5  11   3      656.98      649.41      5.72 o 
  -4  11   3        1.05       -0.28      0.36 o 
  -3  11   3       15.73       13.33      0.42 o 
  -2  11   3      511.28      493.98      4.01 o 
  -1  11   3       17.10       16.20      0.51 o 
   0  11   3       13.36       15.48      0.53 o 
   1  11   3        4.80        4.08      0.32 o 
   2  11   3      132.53      131.51      1.29 o 
   3  11   3       38.66       36.18      0.88 o 
   4  11   3      331.01      300.02      3.12 o 
   5  11   3      546.42      531.62      6.07 o 
   6  11   3        3.26        5.47      0.86 o 
   7  11   3      136.91      115.03      3.64 o 
   8  11   3        4.54        4.17      1.27 o 
   9  11   3        8.11       11.70      1.59 o 
  10  11   3        0.05       -2.76      3.43 o 
 -11  12   3       17.19       19.71      2.82 o 
 -10  12   3      160.63      165.05      3.61 o 
  -9  12   3        0.04       -0.28      1.09 o 
  -8  12   3      129.23      120.02      2.38 o 
  -7  12   3       48.02       40.94      1.26 o 
  -6  12   3      352.48      347.99      3.68 o 
  -5  12   3       41.43       42.57      1.03 o 
  -4  12   3       28.22       26.54      0.65 o 
  -3  12   3       36.43       36.31      0.67 o 
  -2  12   3        0.03       -0.33      0.33 o 
  -1  12   3      685.23      685.59      5.71 o 
   0  12   3      301.85      312.46      2.92 o 
   1  12   3       29.68       29.05      0.56 o 
   2  12   3      336.19      296.50      2.55 o 
   3  12   3       74.71       75.38      0.97 o 
   4  12   3       22.98       19.78      0.76 o 
   5  12   3       13.17        5.89      0.81 o 
   6  12   3        0.29        1.62      1.04 o 
   7  12   3        0.37       -0.69      1.09 o 
   8  12   3        0.50        0.41      1.26 o 
   9  12   3        1.27       -0.33      1.63 o 
  10  12   3       15.41       22.82      4.13 o 
 -11  13   3       17.58       25.70      2.94 o 
 -10  13   3       79.02       69.43      5.63 o 
  -9  13   3       25.10       28.46      1.62 o 
  -8  13   3        8.84        7.61      1.13 o 
  -7  13   3       47.04       47.78      1.44 o 
  -6  13   3      374.99      381.33      4.92 o 
  -5  13   3      216.13      206.45      2.34 o 
  -4  13   3        3.89        3.22      0.52 o 
  -3  13   3       49.26       47.09      0.77 o 
  -2  13   3        0.37        1.50      0.37 o 
  -1  13   3       16.49       13.90      0.45 o 
   0  13   3      360.52      349.71      3.08 o 
   1  13   3       13.68       13.40      0.44 o 
   2  13   3        0.02       -0.38      0.38 o 
   3  13   3       48.43       47.64      1.31 o 
   4  13   3       12.59       13.60      0.77 o 
   5  13   3      392.55      355.03      5.54 o 
   6  13   3        0.01       -1.00      1.00 o 
   7  13   3       41.54       37.69      1.60 o 
   8  13   3       60.50       62.29      2.23 o 
   9  13   3        7.18        8.61      3.23 o 
 -11  14   3       77.39       82.90      6.27 o 
 -10  14   3        6.21        5.53      3.62 o 
  -9  14   3       17.10       19.47      1.58 o 
  -8  14   3       43.20       35.81      2.30 o 
  -7  14   3      172.55      179.24      3.07 o 
  -6  14   3       75.73       77.12      1.70 o 
  -5  14   3       18.03       23.36      1.16 o 
  -4  14   3      271.83      252.90      2.98 o 
  -3  14   3      342.16      331.48      3.14 o 
  -2  14   3      239.39      236.87      2.24 o 
  -1  14   3      757.49      739.87      6.02 o 
   0  14   3       98.36       91.35      1.12 o 
   1  14   3      532.60      495.63      4.68 o 
   2  14   3      139.48      120.99      1.60 o 
   3  14   3       30.28       34.19      1.01 o 
   4  14   3        2.08        1.18      0.87 o 
   5  14   3        2.80        1.74      1.02 o 
   6  14   3        0.20        0.56      1.10 o 
   7  14   3       18.00       16.62      1.42 o 
   8  14   3        0.03       -0.60      1.41 o 
   9  14   3       44.95       54.20      4.59 o 
 -10  15   3       30.61       28.05      2.98 o 
  -9  15   3       31.84       38.26      2.80 o 
  -8  15   3       14.02       16.20      1.49 o 
  -7  15   3        0.49       -0.34      1.16 o 
  -6  15   3      217.52      198.75      3.31 o 
  -5  15   3      161.72      159.64      2.57 o 
  -4  15   3       41.56       40.27      1.18 o 
  -3  15   3        0.01       -0.37      0.62 o 
  -2  15   3       55.07       49.17      1.10 o 
  -1  15   3      204.42      195.86      2.40 o 
   0  15   3      131.46      110.79      1.61 o 
   1  15   3       72.80       79.87      1.35 o 
   2  15   3       52.98       46.38      1.20 o 
   3  15   3        0.04       -0.76      0.76 o 
   4  15   3       26.20       27.40      1.24 o 
   5  15   3       67.83       61.17      1.88 o 
   6  15   3        3.77        3.73      1.19 o 
   7  15   3        0.17        0.23      1.33 o 
   8  15   3        7.73       12.88      2.06 o 
 -10  16   3        0.35        0.27      3.39 o 
  -9  16   3       64.58       70.91      3.73 o 
  -8  16   3       48.18       49.46      2.23 o 
  -7  16   3       28.03       29.24      1.61 o 
  -6  16   3       11.78       14.91      1.26 o 
  -5  16   3        3.04        3.35      0.92 o 
  -4  16   3        3.31        1.50      0.85 o 
  -3  16   3      120.71      121.92      2.06 o 
  -2  16   3        2.78        1.67      0.67 o 
  -1  16   3       15.08       15.63      0.78 o 
   0  16   3        2.23        1.40      0.67 o 
   1  16   3      106.44      102.72      3.29 o 
   2  16   3       88.37       73.07      1.68 o 
   3  16   3       60.16       53.00      1.63 o 
   4  16   3       20.11       20.71      1.22 o 
   5  16   3       39.38       38.50      1.61 o 
   6  16   3       18.88       22.72      1.46 o 
   7  16   3      121.51      132.24      5.20 o 
   8  16   3       16.03       21.88      3.62 o 
  -9  17   3      130.05      141.73      6.81 o 
  -8  17   3        2.05        3.23      2.11 o 
  -7  17   3       45.07       43.24      1.88 o 
  -6  17   3        2.98        4.93      1.23 o 
  -5  17   3       37.36       44.14      1.71 o 
  -4  17   3       53.80       51.54      1.82 o 
  -3  17   3       89.95       83.89      1.87 o 
  -2  17   3        0.47        0.00      0.77 o 
  -1  17   3       44.34       43.42      1.99 o 
   0  17   3        0.02        0.60      0.77 o 
   1  17   3      146.47      134.09      2.43 o 
   2  17   3        0.09       -0.54      0.85 o 
   3  17   3       21.91       21.26      1.18 o 
   4  17   3        1.39        1.32      1.04 o 
   5  17   3       17.01       12.04      1.28 o 
   6  17   3        5.19        3.56      1.42 o 
   7  17   3      153.94      164.03      5.92 o 
  -8  18   3        2.18        3.98      2.45 o 
  -7  18   3        4.18        5.47      1.62 o 
  -6  18   3        1.68        1.72      1.28 o 
  -5  18   3       17.02       18.66      1.35 o 
  -4  18   3        2.24        0.11      1.03 o 
  -3  18   3        0.03       -0.26      0.98 o 
  -2  18   3       12.39       14.33      1.15 o 
  -1  18   3        0.14       -0.12      0.91 o 
   0  18   3        3.47        1.64      1.10 o 
   1  18   3        3.88        3.45      0.96 o 
   2  18   3      100.82      105.13      2.39 o 
   3  18   3        0.03        1.15      1.02 o 
   4  18   3        2.49        2.63      1.13 o 
   5  18   3       42.56       51.64      2.15 o 
   6  18   3        7.24        8.84      1.73 o 
  -7  19   3        0.67        0.11      2.28 o 
  -6  19   3        1.33        1.35      1.52 o 
  -5  19   3       22.81       20.16      1.62 o 
  -4  19   3        6.43        7.80      1.21 o 
  -3  19   3       49.03       54.81      1.87 o 
  -2  19   3        4.10        3.19      1.07 o 
  -1  19   3        0.33       -0.84      0.97 o 
   0  19   3        9.19        9.31      1.09 o 
   1  19   3        8.85        8.55      1.08 o 
   2  19   3       81.02       80.65      2.17 o 
   3  19   3       25.32       28.72      1.44 o 
   4  19   3       16.68       21.30      1.51 o 
   5  19   3        0.91       -0.43      2.80 o 
   6  19   3        0.06       -2.96      3.31 o 
  -6  20   3        1.35        3.38      2.13 o 
  -5  20   3       11.66       10.88      1.59 o 
  -4  20   3       77.16       89.84      3.32 o 
  -3  20   3        9.70       12.89      1.46 o 
  -2  20   3       63.01       62.43      2.24 o 
  -1  20   3        1.34        2.45      1.10 o 
   0  20   3        8.59       13.34      1.36 o 
   1  20   3        4.86        6.87      1.30 o 
   2  20   3       24.37       24.02      1.48 o 
   3  20   3       13.58       15.41      2.29 o 
   4  20   3        1.28        1.91      3.04 o 
  -5  21   3        1.95        0.62      2.15 o 
  -4  21   3       27.67       32.95      1.89 o 
  -3  21   3       41.65       47.53      2.11 o 
  -2  21   3        1.02        1.21      1.35 o 
  -1  21   3        5.46        4.22      1.97 o 
   0  21   3        6.95        7.15      3.95 o 
   1  21   3        1.68        4.22      1.96 o 
   2  21   3        7.91        9.97      2.22 o 
   3  21   3       27.48       39.05      3.82 o 
  -3  22   3       24.06       26.52      3.39 o 
  -2  22   3       53.24       60.06      3.26 o 
  -1  22   3        0.80        1.73      2.13 o 
   0  22   3        0.59       -0.38      2.11 o 
   1  22   3        1.11        3.15      2.84 o 
 -13   0   4       37.03       35.78      4.71 o 
 -12   0   4       59.18       49.46      2.97 o 
 -11   0   4       64.80       69.44      2.51 o 
 -10   0   4      312.71      280.62      4.79 o 
  -9   0   4      338.34      324.85      4.74 o 
  -8   0   4      629.21      596.62      6.22 o 
  -7   0   4       14.13       21.94      0.68 o 
  -6   0   4     4161.29     4324.18     42.36 o 
  -5   0   4       47.24       59.29      1.01 o 
  -4   0   4     6412.93     7033.52     69.17 o 
  -3   0   4     6155.49     6583.20     74.90 o 
  -2   0   4     2796.53     2947.61     33.73 o 
  -1   0   4      645.48      728.32      8.43 o 
   0   0   4      217.49      209.98      2.32 o 
   1   0   4      368.38      378.58      4.13 o 
   2   0   4     7521.16     7731.27     95.85 o 
   3   0   4       40.39       71.34      1.04 o 
   4   0   4      738.21      709.89      7.15 o 
   5   0   4     1214.75     1209.49     12.60 o 
   6   0   4      647.60      656.73      7.86 o 
   7   0   4       73.13       62.13      2.11 o 
   8   0   4      518.16      512.25     17.07 o 
   9   0   4      237.81      248.79      6.26 o 
  10   0   4       70.32       71.25      3.42 o 
  11   0   4       46.82       61.91      4.71 o 
 -13   1   4       89.68       83.47      4.61 o 
 -12   1   4       88.24       85.60      2.35 o 
 -11   1   4       57.18       52.65      1.50 o 
 -10   1   4       35.30       33.99      1.07 o 
  -9   1   4       29.59       28.86      0.90 o 
  -8   1   4       41.60       42.10      0.74 o 
  -7   1   4      285.89      273.65      2.15 o 
  -6   1   4      115.52      118.03      1.17 o 
  -5   1   4     3474.00     3719.82     27.60 o 
  -4   1   4     7777.02     8428.30     60.49 o 
  -3   1   4      489.35      528.18      4.02 o 
  -2   1   4       13.78       20.85      0.40 o 
  -1   1   4      839.59      889.89      8.87 o 
   0   1   4      195.59      193.63      1.81 o 
   1   1   4      175.66      143.68      1.23 o 
   2   1   4       70.68       80.41      0.72 o 
   3   1   4      246.70      266.96      2.22 o 
   4   1   4      167.43      174.06      1.46 o 
   5   1   4      166.70      168.93      1.48 o 
   6   1   4      108.66       95.53      1.18 o 
   7   1   4       58.33       65.16      1.50 o 
   8   1   4       19.71       19.97      1.11 o 
   9   1   4        2.21        2.72      1.28 o 
  10   1   4        9.43       11.69      1.84 o 
  11   1   4        6.26        6.49      2.39 o 
 -13   2   4        1.11       -2.83      2.83 o 
 -12   2   4       71.53       76.13      2.32 o 
 -11   2   4        2.11        1.89      1.02 o 
 -10   2   4        0.27       -0.78      0.78 o 
  -9   2   4       47.58       49.03      1.16 o 
  -8   2   4        2.09        1.21      0.45 o 
  -7   2   4      347.83      359.22      2.83 o 
  -6   2   4       12.62       10.06      0.38 o 
  -5   2   4      461.94      450.59      3.51 o 
  -4   2   4     1323.61     1404.37     10.53 o 
  -3   2   4      109.79      142.57      1.15 o 
  -2   2   4      592.37      613.66      5.83 o 
  -1   2   4        2.08        2.30      0.23 o 
   0   2   4        6.76       12.24      0.29 o 
   1   2   4      118.91      119.45      1.01 o 
   2   2   4      232.91      261.52      2.00 o 
   3   2   4     1143.31     1217.68      9.14 o 
   4   2   4        4.19        4.72      0.27 o 
   5   2   4     1716.98     1714.29     12.42 o 
   6   2   4       96.36       96.72      1.24 o 
   7   2   4      183.08      174.52      2.41 o 
   8   2   4       82.46       69.83      1.67 o 
   9   2   4        0.10       -0.92      1.11 o 
  10   2   4       11.47       15.23      1.82 o 
  11   2   4        2.33        0.12      3.27 o 
 -13   3   4        1.38        0.36      3.07 o 
 -12   3   4       26.47       27.58      1.62 o 
 -11   3   4      155.67      147.10      2.43 o 
 -10   3   4        6.76        4.76      0.82 o 
  -9   3   4        8.35        6.06      0.75 o 
  -8   3   4       30.56       28.87      1.08 o 
  -7   3   4      478.17      471.17      3.62 o 
  -6   3   4      115.52      123.56      1.14 o 
  -5   3   4       79.71       82.94      0.90 o 
  -4   3   4      130.95      126.07      1.17 o 
  -3   3   4       93.05      107.26      1.08 o 
  -2   3   4       38.20       44.87      0.72 o 
  -1   3   4       58.58       51.08      0.75 o 
   0   3   4      968.68      975.67      8.31 o 
   1   3   4      240.52      233.00      2.11 o 
   2   3   4     1263.23     1406.19     10.90 o 
   3   3   4       40.59       50.91      0.62 o 
   4   3   4      165.96      137.78      1.38 o 
   5   3   4      208.40      207.54      1.68 o 
   6   3   4     1035.38      976.00      8.45 o 
   7   3   4      110.58       85.74      1.55 o 
   8   3   4        5.26        8.11      1.07 o 
   9   3   4       50.18       52.40      1.81 o 
  10   3   4        3.29        2.78      1.68 o 
  11   3   4       64.30       71.14      5.41 o 
 -13   4   4       15.72        9.11      4.17 o 
 -12   4   4       23.51       20.91      1.62 o 
 -11   4   4       57.01       55.72      2.05 o 
 -10   4   4       39.49       34.93      1.49 o 
  -9   4   4        5.62        6.02      0.75 o 
  -8   4   4      841.59      810.52      8.04 o 
  -7   4   4      133.74      140.39      1.28 o 
  -6   4   4        9.01       10.62      0.36 o 
  -5   4   4     1029.03     1064.60      9.55 o 
  -4   4   4      548.63      544.68      4.35 o 
  -3   4   4        0.04        0.98      0.21 o 
  -2   4   4      142.22      175.32      2.00 o 
  -1   4   4      382.83      442.90      4.53 o 
   0   4   4        0.14        0.33      0.28 o 
   1   4   4      133.14      107.19      1.10 o 
   2   4   4     1652.77     1678.91     13.54 o 
   3   4   4       30.42       32.14      0.51 o 
   4   4   4      333.17      319.82      2.59 o 
   5   4   4       32.74       37.79      0.84 o 
   6   4   4      150.03      134.80      1.60 o 
   7   4   4      109.66      103.68      1.69 o 
   8   4   4       82.55       78.55      1.95 o 
   9   4   4       12.66        8.85      1.25 o 
  10   4   4       61.55       70.90      2.79 o 
  11   4   4        3.94       -0.04      3.66 o 
 -13   5   4       91.21       90.30      6.31 o 
 -12   5   4        8.57        7.88      1.52 o 
 -11   5   4       91.07       84.31      2.12 o 
 -10   5   4       27.21       28.89      1.15 o 
  -9   5   4        2.45        1.76      0.73 o 
  -8   5   4      193.04      180.71      2.19 o 
  -7   5   4       19.87       18.75      0.49 o 
  -6   5   4      874.61      913.35      7.23 o 
  -5   5   4        9.73        7.70      0.38 o 
  -4   5   4       13.56       14.93      0.47 o 
  -3   5   4       28.83       29.06      0.46 o 
  -2   5   4       17.15       15.34      0.39 o 
  -1   5   4     1444.90     1499.85     14.01 o 
   0   5   4      839.60      819.40      7.75 o 
   1   5   4     1174.77     1144.32     10.21 o 
   2   5   4     1199.96     1297.32     10.08 o 
   3   5   4       30.76       35.28      0.56 o 
   4   5   4       51.89       43.02      0.65 o 
   5   5   4      311.41      298.94      2.71 o 
   6   5   4      306.95      276.72      3.69 o 
   7   5   4        0.61        0.24      0.66 o 
   8   5   4        2.69        0.18      1.00 o 
   9   5   4       65.51       77.78      2.12 o 
  10   5   4       15.35       16.64      3.04 o 
  11   5   4        5.91        4.87      3.85 o 
 -12   6   4        3.16        1.54      2.01 o 
 -11   6   4       40.84       48.08      1.62 o 
 -10   6   4       80.68       75.04      1.92 o 
  -9   6   4        3.90        2.25      0.74 o 
  -8   6   4       44.30       43.62      0.98 o 
  -7   6   4      499.47      523.16      4.49 o 
  -6   6   4       65.15       57.37      0.75 o 
  -5   6   4      239.06      264.08      2.28 o 
  -4   6   4       98.30       93.41      0.91 o 
  -3   6   4        6.98        9.69      0.38 o 
  -2   6   4      724.53      681.41      6.93 o 
  -1   6   4        8.85        7.13      0.32 o 
   0   6   4       93.57       73.01      1.00 o 
   1   6   4      248.37      273.54      2.75 o 
   2   6   4        0.49       -0.27      0.27 o 
   3   6   4       19.28       17.52      0.42 o 
   4   6   4        0.28        0.66      0.33 o 
   5   6   4      582.27      560.70      4.99 o 
   6   6   4      246.97      221.29      3.10 o 
   7   6   4        1.07        3.66      0.92 o 
   8   6   4      113.93      110.99      2.29 o 
   9   6   4       34.67       39.32      1.62 o 
  10   6   4       31.80       36.93      2.91 o 
  11   6   4       23.99       32.05      4.44 o 
 -12   7   4       17.58       18.40      2.16 o 
 -11   7   4        3.06        0.79      1.24 o 
 -10   7   4      264.42      249.56      3.68 o 
  -9   7   4        0.46        0.24      0.75 o 
  -8   7   4        6.35        2.49      0.58 o 
  -7   7   4     1120.64     1118.58      9.65 o 
  -6   7   4      553.16      544.28      4.26 o 
  -5   7   4      728.93      719.47      5.75 o 
  -4   7   4       74.10       87.78      0.90 o 
  -3   7   4        3.40        0.30      0.27 o 
  -2   7   4      236.77      271.53      2.60 o 
  -1   7   4     2191.93     2263.29     22.48 o 
   0   7   4      117.64      100.74      1.29 o 
   1   7   4      595.27      627.93      5.18 o 
   2   7   4        0.46        2.29      0.28 o 
   3   7   4        5.06        2.09      0.36 o 
   4   7   4       36.10       33.75      0.72 o 
   5   7   4       69.15       72.92      1.05 o 
   6   7   4        1.33       -0.16      0.79 o 
   7   7   4      289.24      288.31      4.31 o 
   8   7   4       90.95       93.92      2.16 o 
   9   7   4       25.32       24.72      1.67 o 
  10   7   4        0.01       -0.77      2.73 o 
 -12   8   4       31.49       31.35      3.06 o 
 -11   8   4       22.53       25.57      1.71 o 
 -10   8   4      254.28      253.22      4.06 o 
  -9   8   4      226.35      235.63      3.75 o 
  -8   8   4        1.73        0.31      0.61 o 
  -7   8   4       30.16       32.23      0.79 o 
  -6   8   4        9.74       12.52      0.52 o 
  -5   8   4       80.73       87.20      1.03 o 
  -4   8   4      441.52      447.80      3.51 o 
  -3   8   4      200.01      182.44      1.70 o 
  -2   8   4       21.09       24.30      0.44 o 
  -1   8   4       11.60        6.45      0.28 o 
   0   8   4      188.13      182.81      1.76 o 
   1   8   4        5.78        8.65      0.37 o 
   2   8   4       65.64       67.32      0.91 o 
   3   8   4        0.04       -0.05      0.38 o 
   4   8   4       32.06       34.87      0.63 o 
   5   8   4       25.71       29.01      0.86 o 
   6   8   4      103.00      101.59      1.99 o 
   7   8   4        7.69        7.18      1.02 o 
   8   8   4        5.43        6.78      1.15 o 
   9   8   4       49.64       53.12      2.22 o 
  10   8   4        3.70        2.21      2.48 o 
 -12   9   4       87.66      103.65      6.35 o 
 -11   9   4       13.64       14.59      1.63 o 
 -10   9   4        0.01        0.51      1.13 o 
  -9   9   4        7.91        7.59      1.06 o 
  -8   9   4       22.78       28.17      0.91 o 
  -7   9   4       62.34       63.03      1.11 o 
  -6   9   4       46.02       50.30      0.90 o 
  -5   9   4      515.30      530.48      4.50 o 
  -4   9   4       12.68       10.50      0.42 o 
  -3   9   4      100.80       91.44      1.07 o 
  -2   9   4      203.23      172.62      1.63 o 
  -1   9   4        2.78        1.55      0.26 o 
   0   9   4       16.58       19.39      0.41 o 
   1   9   4        0.33        1.14      0.35 o 
   2   9   4        6.81        5.97      0.39 o 
   3   9   4       12.45       16.60      0.54 o 
   4   9   4       65.87       62.13      0.90 o 
   5   9   4       95.98       86.24      1.73 o 
   6   9   4        7.57        5.08      0.86 o 
   7   9   4       81.26       83.43      1.90 o 
   8   9   4       18.82       17.06      1.49 o 
   9   9   4       65.93       76.87      2.79 o 
  10   9   4        0.00       -1.67      2.46 o 
 -12  10   4        0.36        0.00      3.70 o 
 -11  10   4        4.90        7.10      1.64 o 
 -10  10   4       42.33       41.37      1.82 o 
  -9  10   4       46.33       48.88      1.63 o 
  -8  10   4       21.02       14.26      0.92 o 
  -7  10   4       12.11        7.90      0.68 o 
  -6  10   4       15.09       14.30      0.62 o 
  -5  10   4       72.18       72.20      0.96 o 
  -4  10   4       25.81       25.19      0.53 o 
  -3  10   4       13.04       18.20      0.52 o 
  -2  10   4      120.01      112.89      1.34 o 
  -1  10   4      345.10      337.94      3.07 o 
   0  10   4      799.36      772.79      6.36 o 
   1  10   4        1.26        1.01      0.34 o 
   2  10   4      183.84      186.31      1.85 o 
   3  10   4      216.64      221.05      2.29 o 
   4  10   4      129.26      129.95      1.69 o 
   5  10   4        8.63        6.61      0.78 o 
   6  10   4       67.60       62.05      1.62 o 
   7  10   4       28.71       34.48      1.38 o 
   8  10   4        6.55        5.82      1.31 o 
   9  10   4        7.14        4.26      1.62 o 
  10  10   4       27.01       33.80      4.24 o 
 -12  11   4        4.03        2.10      3.85 o 
 -11  11   4      151.35      170.74      4.48 o 
 -10  11   4        5.48        1.94      1.36 o 
  -9  11   4        1.41        0.52      1.38 o 
  -8  11   4        1.47       -0.65      0.88 o 
  -7  11   4      252.22      225.74      2.97 o 
  -6  11   4       70.13       70.92      1.20 o 
  -5  11   4        3.26        2.36      0.43 o 
  -4  11   4      159.82      166.67      1.64 o 
  -3  11   4      154.67      155.60      1.70 o 
  -2  11   4        3.19        4.33      0.39 o 
  -1  11   4        9.19        8.58      0.44 o 
   0  11   4       46.01       36.48      0.67 o 
   1  11   4       20.36       24.13      0.58 o 
   2  11   4      176.93      158.48      1.66 o 
   3  11   4      153.73      143.34      1.77 o 
   4  11   4       58.76       61.81      1.13 o 
   5  11   4       87.48       67.80      1.57 o 
   6  11   4        1.26        2.27      0.87 o 
   7  11   4        0.05       -0.02      1.08 o 
   8  11   4        9.07       13.58      1.43 o 
   9  11   4        4.03        4.01      1.71 o 
 -11  12   4        0.29       -3.31      3.31 o 
 -10  12   4        4.08        2.42      1.44 o 
  -9  12   4       34.57       40.23      1.76 o 
  -8  12   4       12.23       14.50      1.29 o 
  -7  12   4      184.67      189.59      3.51 o 
  -6  12   4       11.96       10.14      0.77 o 
  -5  12   4      196.65      213.79      2.42 o 
  -4  12   4        1.80        3.28      0.41 o 
  -3  12   4      167.64      166.73      1.75 o 
  -2  12   4      113.80      113.15      1.30 o 
  -1  12   4      312.85      301.32      3.55 o 
   0  12   4      445.58      428.74      3.84 o 
   1  12   4      363.75      334.26      3.24 o 
   2  12   4       70.31       72.91      1.10 o 
   3  12   4      763.51      718.60      7.91 o 
   4  12   4       55.18       53.34      1.31 o 
   5  12   4       21.88       20.02      1.03 o 
   6  12   4      105.73       99.28      2.31 o 
   7  12   4        5.63        6.67      1.20 o 
   8  12   4        1.37        4.03      1.46 o 
   9  12   4       36.63       49.18      4.13 o 
 -11  13   4       98.06      100.30      6.23 o 
 -10  13   4       83.80       97.63      2.85 o 
  -9  13   4      174.16      177.03      3.62 o 
  -8  13   4        3.83        4.17      1.17 o 
  -7  13   4      415.99      382.77      6.17 o 
  -6  13   4       27.27       27.10      1.06 o 
  -5  13   4        2.32        1.01      0.61 o 
  -4  13   4      212.63      216.75      2.44 o 
  -3  13   4      163.53      162.06      1.73 o 
  -2  13   4        0.13        0.69      0.47 o 
  -1  13   4        3.44        2.65      0.51 o 
   0  13   4      152.75      152.44      1.84 o 
   1  13   4       29.40       34.33      0.78 o 
   2  13   4      207.91      192.24      3.34 o 
   3  13   4      107.79      107.59      1.89 o 
   4  13   4       19.85       16.99      1.21 o 
   5  13   4       64.49       61.65      1.76 o 
   6  13   4        7.15        5.22      1.06 o 
   7  13   4       90.44      100.07      2.50 o 
   8  13   4       21.05       21.38      1.74 o 
 -11  14   4        0.18       -0.97      3.82 o 
 -10  14   4       22.46       21.14      4.09 o 
  -9  14   4       25.76       28.53      2.21 o 
  -8  14   4      105.33       96.96      2.85 o 
  -7  14   4      153.45      141.60      2.93 o 
  -6  14   4       11.03       11.76      1.09 o 
  -5  14   4        6.05        8.13      0.79 o 
  -4  14   4       52.33       45.92      1.14 o 
  -3  14   4       40.89       42.99      1.02 o 
  -2  14   4      579.89      567.43      6.41 o 
  -1  14   4       52.92       47.61      1.09 o 
   0  14   4        0.00       -0.41      0.64 o 
   1  14   4        2.66        2.55      0.72 o 
   2  14   4       27.77       27.53      1.15 o 
   3  14   4        1.38       -1.08      1.11 o 
   4  14   4       33.27       34.57      2.33 o 
   5  14   4       33.70       35.01      1.35 o 
   6  14   4        0.04       -0.46      1.03 o 
   7  14   4        0.52        2.09      1.31 o 
   8  14   4       10.60       13.28      3.47 o 
 -10  15   4        9.18        8.53      3.39 o 
  -9  15   4      117.37      128.59      4.20 o 
  -8  15   4      107.08      111.29      2.75 o 
  -7  15   4        2.91        3.84      1.18 o 
  -6  15   4       21.61       16.93      1.24 o 
  -5  15   4        4.86        1.61      0.92 o 
  -4  15   4        1.90        1.53      0.82 o 
  -3  15   4       35.84       30.24      0.98 o 
  -2  15   4       18.19       18.44      1.02 o 
  -1  15   4      265.27      253.05      4.20 o 
   0  15   4      503.86      493.28     11.70 o 
   1  15   4       44.34       42.71      1.58 o 
   2  15   4       52.71       53.01      1.77 o 
   3  15   4       18.25       14.96      1.43 o 
   4  15   4        0.07       -0.36      1.30 o 
   5  15   4        3.24        5.98      1.53 o 
   6  15   4        2.40        1.71      1.67 o 
   7  15   4        0.04       -0.93      2.73 o 
   8  15   4       49.34       65.96      4.95 o 
  -9  16   4       37.62       37.77      2.85 o 
  -8  16   4       14.89       13.51      1.48 o 
  -7  16   4      161.71      157.64      3.30 o 
  -6  16   4       20.51       17.93      1.25 o 
  -5  16   4        3.35        3.71      1.02 o 
  -4  16   4       30.98       26.14      1.24 o 
  -3  16   4        2.71        2.66      0.77 o 
  -2  16   4      412.01      395.98      7.29 o 
  -1  16   4        5.84        9.59      1.24 o 
   0  16   4       82.56       75.69      2.31 o 
   1  16   4        5.17        5.09      1.21 o 
   2  16   4       24.36       19.58      1.49 o 
   3  16   4        0.29        0.37      1.24 o 
   4  16   4      152.61      165.05      3.95 o 
   5  16   4       66.97       80.22      2.86 o 
   6  16   4        0.12        2.68      2.06 o 
   7  16   4        0.15       -2.84      3.08 o 
  -9  17   4       18.91       19.24      3.78 o 
  -8  17   4        0.82       -0.24      1.58 o 
  -7  17   4        0.07       -0.09      1.25 o 
  -6  17   4       20.64       24.88      1.60 o 
  -5  17   4        0.22       -0.44      1.04 o 
  -4  17   4        0.12        0.73      0.93 o 
  -3  17   4      100.54       97.33      2.17 o 
  -2  17   4       23.92       32.13      1.62 o 
  -1  17   4       22.50       19.94      1.48 o 
   0  17   4        3.16        1.17      1.19 o 
   1  17   4       28.28       30.34      1.72 o 
   2  17   4       35.31       37.08      1.80 o 
   3  17   4       32.66       37.61      1.94 o 
   4  17   4       10.88       14.89      1.73 o 
   5  17   4       30.49       28.81      2.13 o 
   6  17   4       16.79       21.14      3.35 o 
  -8  18   4       85.66       94.97      5.45 o 
  -7  18   4       37.42       43.37      2.07 o 
  -6  18   4       13.73       13.00      1.48 o 
  -5  18   4       91.41       94.09      2.37 o 
  -4  18   4       52.42       47.59      1.68 o 
  -3  18   4        9.07       10.62      1.48 o 
  -2  18   4        8.23        7.95      1.33 o 
  -1  18   4        1.76        1.51      1.21 o 
   0  18   4       65.40       58.09      2.23 o 
   1  18   4        0.79        0.39      1.36 o 
   2  18   4       21.66       19.98      1.96 o 
   3  18   4        5.77        3.42      1.54 o 
   4  18   4       19.66       26.70      2.44 o 
   5  18   4        2.56        4.05      2.92 o 
  -7  19   4        0.66        2.18      2.76 o 
  -6  19   4        2.75        3.16      1.47 o 
  -5  19   4       30.90       30.28      1.66 o 
  -4  19   4        4.30        8.66      1.59 o 
  -3  19   4       21.75       21.08      1.71 o 
  -2  19   4        3.16        4.32      1.45 o 
  -1  19   4        2.83        3.02      1.33 o 
   0  19   4        4.29        2.69      1.40 o 
   1  19   4        1.65        0.18      1.48 o 
   2  19   4       41.80       43.04      2.54 o 
   3  19   4        0.06        3.28      2.03 o 
   4  19   4        2.41        4.32      2.88 o 
   5  19   4       11.63        8.96      3.27 o 
  -6  20   4       19.55       24.76      3.23 o 
  -5  20   4        2.89        3.41      1.98 o 
  -4  20   4        1.93        3.16      1.90 o 
  -3  20   4       77.85       91.89      4.46 o 
  -2  20   4       24.33       21.52      2.11 o 
  -1  20   4        7.45       10.98      1.91 o 
   0  20   4        8.53        9.28      1.92 o 
   1  20   4        8.33        9.77      2.01 o 
   2  20   4       10.48        7.05      2.69 o 
   3  20   4        0.11       -2.69      2.76 o 
  -4  21   4       17.23       21.14      3.04 o 
  -3  21   4        0.97        5.49      2.53 o 
  -2  21   4       10.99        9.36      2.09 o 
  -1  21   4        1.84       -1.28      2.30 o 
   0  21   4        0.88       -0.86      2.38 o 
   1  21   4       25.30       25.78      3.15 o 
   2  21   4       46.91       61.91      4.48 o 
 -13   1   5        2.19        5.65      4.48 o 
 -12   1   5        2.50        1.60      1.23 o 
 -11   1   5        0.09       -0.51      0.93 o 
 -10   1   5       12.36       16.85      0.93 o 
  -9   1   5        3.06        3.93      0.72 o 
  -8   1   5       10.44       11.09      0.75 o 
  -7   1   5       57.72       54.04      0.80 o 
  -6   1   5     1328.90     1391.03     10.88 o 
  -5   1   5      366.14      363.84      3.11 o 
  -4   1   5        9.40        9.28      0.38 o 
  -3   1   5       45.43       36.37      0.52 o 
  -2   1   5       74.04       66.88      0.79 o 
  -1   1   5      362.98      403.84      3.49 o 
   0   1   5      427.55      469.01      3.86 o 
   1   1   5       77.64       65.84      0.79 o 
   2   1   5        1.29       -0.01      0.25 o 
   3   1   5       31.37       32.10      0.63 o 
   4   1   5      122.84      132.14      1.35 o 
   5   1   5        0.55       -0.40      0.40 o 
   6   1   5        2.22        2.04      0.54 o 
   7   1   5       25.10       23.06      1.26 o 
   8   1   5        1.87        4.52      1.20 o 
   9   1   5       13.64       14.09      1.45 o 
  10   1   5        0.03        0.13      2.13 o 
 -13   2   5       16.31       16.35      4.28 o 
 -12   2   5       10.90       14.18      1.43 o 
 -11   2   5       16.23       17.20      1.14 o 
 -10   2   5       77.51       76.77      1.54 o 
  -9   2   5      388.30      357.66      4.04 o 
  -8   2   5      833.21      839.11      8.16 o 
  -7   2   5       87.65       87.10      1.06 o 
  -6   2   5     1108.44     1220.14      9.57 o 
  -5   2   5      378.93      369.37      3.16 o 
  -4   2   5      772.80      766.64      6.03 o 
  -3   2   5      282.42      308.77      2.86 o 
  -2   2   5      152.52      177.17      2.05 o 
  -1   2   5      137.41      143.73      1.60 o 
   0   2   5     1629.48     1708.73     16.90 o 
   1   2   5      230.24      243.48      2.29 o 
   2   2   5       68.85       60.64      0.74 o 
   3   2   5       99.29       79.42      0.86 o 
   4   2   5      197.83      206.64      1.85 o 
   5   2   5        5.16        3.36      0.54 o 
   6   2   5       20.72       12.36      0.86 o 
   7   2   5       13.91       13.76      1.06 o 
   8   2   5        3.36        2.70      1.18 o 
   9   2   5      108.51      118.25      3.01 o 
  10   2   5        6.37        9.12      2.27 o 
 -13   3   5        5.39        8.18      3.97 o 
 -12   3   5       14.31       12.38      1.56 o 
 -11   3   5       38.59       34.35      1.30 o 
 -10   3   5      188.60      185.17      2.52 o 
  -9   3   5       22.60       22.37      0.92 o 
  -8   3   5       81.78       78.84      1.31 o 
  -7   3   5      774.84      739.41      5.95 o 
  -6   3   5      711.72      706.90      5.88 o 
  -5   3   5        0.26        0.80      0.36 o 
  -4   3   5     1310.36     1451.60     11.73 o 
  -3   3   5       76.91       82.04      0.84 o 
  -2   3   5      652.67      625.62      5.95 o 
  -1   3   5     1200.01     1266.56     12.02 o 
   0   3   5      771.15      738.03      6.99 o 
   1   3   5       59.33       48.97      0.56 o 
   2   3   5       12.89       17.17      0.39 o 
   3   3   5      180.84      165.87      1.43 o 
   4   3   5       19.81       14.46      0.43 o 
   5   3   5      124.15      132.85      1.74 o 
   6   3   5      471.67      460.05      6.28 o 
   7   3   5        8.26        6.35      0.98 o 
   8   3   5       59.33       74.32      2.13 o 
   9   3   5        0.92        1.33      1.38 o 
  10   3   5        0.01        0.82      2.27 o 
 -13   4   5       41.88       43.88      4.98 o 
 -12   4   5        1.02        0.86      1.47 o 
 -11   4   5      120.83      127.77      2.44 o 
 -10   4   5      100.95       89.13      1.67 o 
  -9   4   5      937.07      885.24      9.16 o 
  -8   4   5       96.04       96.35      1.46 o 
  -7   4   5       43.93       36.43      0.77 o 
  -6   4   5       38.17       41.78      0.78 o 
  -5   4   5      268.14      284.26      2.49 o 
  -4   4   5        3.22        2.03      0.30 o 
  -3   4   5      245.25      283.20      2.42 o 
  -2   4   5       27.58       29.20      0.55 o 
  -1   4   5     1398.30     1431.72     15.17 o 
   0   4   5      276.87      307.79      3.04 o 
   1   4   5      379.18      421.87      3.89 o 
   2   4   5      122.46      112.66      1.13 o 
   3   4   5      201.80      198.61      1.83 o 
   4   4   5       69.07       52.29      0.77 o 
   5   4   5       46.07       51.92      1.04 o 
   6   4   5       17.10        9.45      0.89 o 
   7   4   5       52.95       51.23      1.57 o 
   8   4   5       16.41       12.67      1.29 o 
   9   4   5       16.70       18.96      1.75 o 
  10   4   5        0.77       -1.05      4.32 o 
 -13   5   5       24.19       26.29      3.27 o 
 -12   5   5       40.21       40.61      2.39 o 
 -11   5   5      113.13      107.96      2.25 o 
 -10   5   5        5.57        5.43      0.94 o 
  -9   5   5       58.63       62.70      1.36 o 
  -8   5   5      139.47      143.11      1.95 o 
  -7   5   5      129.68      115.57      1.50 o 
  -6   5   5        7.34        9.12      0.42 o 
  -5   5   5       56.85       56.00      0.81 o 
  -4   5   5       13.92        8.62      0.45 o 
  -3   5   5        1.95        0.92      0.29 o 
  -2   5   5       27.15       26.51      0.56 o 
  -1   5   5       63.34       71.42      1.11 o 
   0   5   5       97.14      118.00      1.46 o 
   1   5   5      282.71      275.44      2.65 o 
   2   5   5      214.53      207.69      2.26 o 
   3   5   5      145.99      143.62      1.43 o 
   4   5   5       11.89       13.70      0.48 o 
   5   5   5       24.18       37.17      1.06 o 
   6   5   5        4.29        8.66      0.87 o 
   7   5   5       38.27       30.72      1.25 o 
   8   5   5       12.95       14.05      1.31 o 
   9   5   5       28.36       28.56      2.01 o 
  10   5   5        2.70       -1.87      3.08 o 
 -13   6   5       31.46       31.19      4.83 o 
 -12   6   5        0.67       -1.65      6.58 o 
 -11   6   5       14.82       18.09      1.89 o 
 -10   6   5      335.50      318.81      4.37 o 
  -9   6   5        7.73        7.28      0.79 o 
  -8   6   5      253.91      260.30      3.05 o 
  -7   6   5        1.69        2.13      0.53 o 
  -6   6   5      112.48      119.14      1.47 o 
  -5   6   5      160.00      158.40      1.70 o 
  -4   6   5      274.11      279.44      2.45 o 
  -3   6   5      162.58      171.64      1.67 o 
  -2   6   5      107.53      106.42      1.25 o 
  -1   6   5       27.55       27.63      0.75 o 
   0   6   5      152.08      166.28      1.82 o 
   1   6   5      176.69      148.23      1.58 o 
   2   6   5        0.03        0.45      0.32 o 
   3   6   5        4.33        5.53      0.48 o 
   4   6   5        1.70        1.21      0.48 o 
   5   6   5      496.73      470.35      6.36 o 
   6   6   5       11.67       12.51      0.92 o 
   7   6   5        1.12        2.45      0.96 o 
   8   6   5        7.02        3.85      1.11 o 
   9   6   5        3.28        3.93      1.62 o 
  10   6   5        6.24       -0.86      3.23 o 
 -13   7   5       20.13       25.39      4.48 o 
 -12   7   5       35.37       36.14      3.01 o 
 -11   7   5      108.79      111.58      2.89 o 
 -10   7   5       15.39       18.47      1.17 o 
  -9   7   5       21.03       28.06      1.06 o 
  -8   7   5        0.05       -0.17      0.67 o 
  -7   7   5        0.81        0.22      0.61 o 
  -6   7   5       28.87       33.12      0.74 o 
  -5   7   5       10.48        6.38      0.50 o 
  -4   7   5      208.99      222.50      2.12 o 
  -3   7   5        2.69        0.14      0.27 o 
  -2   7   5       55.02       52.80      0.83 o 
  -1   7   5       80.74       99.31      1.34 o 
   0   7   5      150.08      156.37      1.65 o 
   1   7   5       54.56       53.09      0.74 o 
   2   7   5      315.23      305.53      2.68 o 
   3   7   5      168.46      179.85      1.90 o 
   4   7   5      105.82       84.60      1.52 o 
   5   7   5        1.89        2.52      0.65 o 
   6   7   5      257.16      201.45      3.17 o 
   7   7   5       28.46       29.59      1.25 o 
   8   7   5       37.13       39.73      1.55 o 
   9   7   5        4.98        3.78      1.90 o 
  10   7   5       16.11       20.01      3.78 o 
 -12   8   5       75.85       85.96      4.17 o 
 -11   8   5        3.39        3.88      1.42 o 
 -10   8   5       13.67       10.22      1.31 o 
  -9   8   5      251.97      235.44      3.40 o 
  -8   8   5      286.29      301.53      3.73 o 
  -7   8   5       59.97       56.04      1.11 o 
  -6   8   5     1238.20     1237.66     10.14 o 
  -5   8   5       64.35       60.48      0.91 o 
  -4   8   5     1162.32     1161.07      9.90 o 
  -3   8   5       52.61       61.90      0.95 o 
  -2   8   5       61.64       54.25      1.44 o 
  -1   8   5      134.37      158.67      1.90 o 
   0   8   5      488.49      464.41      7.81 o 
   1   8   5       62.58       70.67      1.19 o 
   2   8   5      243.58      218.32      2.20 o 
   3   8   5      111.36       94.95      1.52 o 
   4   8   5        3.55        2.68      0.66 o 
   5   8   5       26.92       20.42      1.19 o 
   6   8   5        3.47        5.73      0.84 o 
   7   8   5       19.72       22.53      1.17 o 
   8   8   5       14.58       16.69      1.26 o 
   9   8   5        4.58        6.13      1.97 o 
 -12   9   5       87.76       90.10      5.96 o 
 -11   9   5        7.20        9.41      1.55 o 
 -10   9   5       10.38       11.85      1.39 o 
  -9   9   5        7.46        5.13      1.06 o 
  -8   9   5        5.38        4.39      0.97 o 
  -7   9   5       41.96       44.08      1.09 o 
  -6   9   5        8.72        9.72      0.50 o 
  -5   9   5        0.40       -0.49      0.49 o 
  -4   9   5       10.33       11.54      0.47 o 
  -3   9   5      193.58      186.13      1.76 o 
  -2   9   5        1.48        0.45      0.31 o 
  -1   9   5       57.38       66.54      1.05 o 
   0   9   5       12.49       10.36      0.42 o 
   1   9   5      616.79      592.17      5.15 o 
   2   9   5      316.76      318.02      3.07 o 
   3   9   5      109.31       98.21      1.44 o 
   4   9   5      426.82      391.76      5.40 o 
   5   9   5        5.72        1.58      0.99 o 
   6   9   5        0.77       -0.74      0.74 o 
   7   9   5       19.23       25.43      1.19 o 
   8   9   5       10.03       11.82      1.47 o 
   9   9   5        6.58        5.60      1.90 o 
 -12  10   5        1.45        2.06      3.70 o 
 -11  10   5       29.70       29.75      2.16 o 
 -10  10   5       20.11       16.29      1.56 o 
  -9  10   5      372.41      357.55      6.90 o 
  -8  10   5       31.27       28.10      1.40 o 
  -7  10   5      361.11      354.74      4.55 o 
  -6  10   5      526.77      531.50      5.60 o 
  -5  10   5       24.84       21.71      0.69 o 
  -4  10   5        0.19       -0.29      0.44 o 
  -3  10   5      625.33      602.57      5.28 o 
  -2  10   5      121.76      117.97      1.30 o 
  -1  10   5      378.53      371.56      3.07 o 
   0  10   5      301.92      286.12      2.95 o 
   1  10   5       25.82       22.38      0.97 o 
   2  10   5      935.53      876.83      8.83 o 
   3  10   5      584.84      552.91      6.66 o 
   4  10   5        4.94        6.30      0.98 o 
   5  10   5       11.70       13.78      1.17 o 
   6  10   5        0.82        1.34      1.17 o 
   7  10   5       12.03       13.28      1.06 o 
   8  10   5       32.86       34.96      2.40 o 
   9  10   5        1.28       -2.53      3.23 o 
 -12  11   5        6.52        5.26      4.13 o 
 -11  11   5       56.66       66.81      3.67 o 
 -10  11   5        4.39        2.17      1.41 o 
  -9  11   5        0.76       -0.32      1.36 o 
  -8  11   5       39.78       37.60      1.78 o 
  -7  11   5        1.46        0.32      1.13 o 
  -6  11   5        0.72        0.23      0.60 o 
  -5  11   5       63.83       61.34      1.28 o 
  -4  11   5       78.04       74.29      1.16 o 
  -3  11   5      125.84      105.42      1.37 o 
  -2  11   5        0.08        0.13      0.40 o 
  -1  11   5        1.98        1.91      0.43 o 
   0  11   5        0.22        0.73      0.40 o 
   1  11   5       48.99       45.88      0.88 o 
   2  11   5       52.94       43.87      0.99 o 
   3  11   5        4.80        3.11      0.78 o 
   4  11   5      301.17      256.15      4.33 o 
   5  11   5        6.64        6.34      1.13 o 
   6  11   5        5.85        3.18      1.22 o 
   7  11   5       30.02       30.72      2.44 o 
   8  11   5       66.58       76.56      3.58 o 
 -11  12   5       23.12       28.19      3.93 o 
 -10  12   5        5.67        4.94      1.44 o 
  -9  12   5      187.04      199.02      3.82 o 
  -8  12   5       20.59       19.21      1.30 o 
  -7  12   5       31.63       34.46      1.78 o 
  -6  12   5        7.99        8.56      0.79 o 
  -5  12   5        0.36        0.79      0.67 o 
  -4  12   5       65.56       69.82      1.22 o 
  -3  12   5      275.63      275.43      3.09 o 
  -2  12   5        0.05       -0.35      0.52 o 
  -1  12   5       51.69       49.79      1.03 o 
   0  12   5       80.12       74.09      1.14 o 
   1  12   5       43.01       38.41      0.88 o 
   2  12   5       11.47        9.44      0.64 o 
   3  12   5        6.57        5.06      0.96 o 
   4  12   5       23.46       16.67      1.20 o 
   5  12   5        3.48        3.77      1.18 o 
   6  12   5        1.05        1.11      1.55 o 
   7  12   5        6.88        8.69      2.06 o 
   8  12   5       20.97       27.69      2.79 o 
 -11  13   5       12.15       19.04      3.93 o 
 -10  13   5       51.62       51.40      3.55 o 
  -9  13   5      170.61      166.52      3.89 o 
  -8  13   5        2.51        3.47      1.51 o 
  -7  13   5       75.41       77.36      2.04 o 
  -6  13   5       61.56       54.41      1.80 o 
  -5  13   5       20.76       22.48      1.21 o 
  -4  13   5      215.80      228.01      3.36 o 
  -3  13   5      144.57      138.19      2.10 o 
  -2  13   5      677.48      643.22      6.64 o 
  -1  13   5      452.47      443.68      5.04 o 
   0  13   5       16.74       14.68      0.66 o 
   1  13   5       93.41       83.74      1.44 o 
   2  13   5        2.94        0.99      0.94 o 
   3  13   5       75.58       66.82      1.93 o 
   4  13   5        9.03        9.94      1.32 o 
   5  13   5        2.65        3.28      1.39 o 
   6  13   5       21.53       23.96      1.87 o 
   7  13   5        3.30        7.23      2.19 o 
   8  13   5       41.93       47.97      4.21 o 
  -9  14   5        6.34        5.90      1.43 o 
  -8  14   5        9.24        8.67      1.23 o 
  -7  14   5      356.29      369.96      5.99 o 
  -6  14   5      406.52      391.00      9.54 o 
  -5  14   5       80.17       72.53      2.31 o 
  -4  14   5       44.61       44.65      1.60 o 
  -3  14   5       59.17       58.72      1.73 o 
  -2  14   5      522.76      496.32      7.55 o 
  -1  14   5        3.21        3.19      0.92 o 
   0  14   5       58.35       54.10      1.72 o 
   1  14   5       23.13       15.06      1.43 o 
   2  14   5        6.12        4.04      1.03 o 
   3  14   5       24.15       18.68      1.50 o 
   4  14   5       18.95       11.91      1.50 o 
   5  14   5        1.46        2.57      1.53 o 
   6  14   5       10.53        8.64      3.19 o 
   7  14   5       20.43       17.52      2.55 o 
  -9  15   5       26.09       29.53      2.18 o 
  -8  15   5        1.30        1.52      1.22 o 
  -7  15   5       66.34       72.30      2.08 o 
  -6  15   5        6.59        5.50      1.41 o 
  -5  15   5        9.72        5.45      1.28 o 
  -4  15   5      114.90      118.54      2.96 o 
  -3  15   5       68.85       68.11      4.42 o 
  -2  15   5        1.25        1.80      1.08 o 
  -1  15   5      151.71      151.26      3.40 o 
   0  15   5        0.13       -0.68      1.06 o 
   1  15   5       78.17       76.76      2.67 o 
   2  15   5        2.91        2.08      1.25 o 
   3  15   5        0.38        1.24      1.31 o 
   4  15   5        2.48        1.01      1.43 o 
   5  15   5       30.25       30.62      2.01 o 
   6  15   5        0.47       -0.76      2.38 o 
   7  15   5        0.37       -0.82      3.15 o 
  -9  16   5        3.11        4.59      1.93 o 
  -8  16   5        7.13       11.93      1.68 o 
  -7  16   5        4.31        3.51      1.11 o 
  -6  16   5       86.49       88.41      2.78 o 
  -5  16   5       29.56       29.91      1.72 o 
  -4  16   5      146.32      151.54      3.56 o 
  -3  16   5        0.47        0.39      1.91 o 
  -2  16   5       94.18       83.72      2.44 o 
  -1  16   5       28.97       25.71      1.52 o 
   0  16   5        4.90        4.89      1.23 o 
   1  16   5        0.19       -1.20      1.20 o 
   2  16   5        7.60        7.72      1.40 o 
   3  16   5       15.61       17.07      1.64 o 
   4  16   5       21.57       24.12      1.89 o 
   5  16   5       19.60       27.16      2.39 o 
   6  16   5       18.94       25.70      3.39 o 
  -8  17   5       31.88       41.62      3.78 o 
  -7  17   5       17.83       19.42      2.20 o 
  -6  17   5        0.00        0.34      1.48 o 
  -5  17   5       52.46       51.06      2.22 o 
  -4  17   5      128.53      131.26      4.10 o 
  -3  17   5        0.04       -0.48      1.58 o 
  -2  17   5        0.05       -1.20      1.20 o 
  -1  17   5       51.44       51.06      2.04 o 
   0  17   5        4.98        2.98      1.66 o 
   1  17   5       40.05       41.68      2.01 o 
   2  17   5        0.01       -0.04      1.64 o 
   3  17   5        2.16        3.68      1.53 o 
   4  17   5        1.75        2.44      1.90 o 
   5  17   5        3.69        1.64      2.80 o 
  -7  18   5        1.03        0.58      2.49 o 
  -6  18   5        1.76        1.87      2.34 o 
  -5  18   5       27.68       32.85      1.94 o 
  -4  18   5        8.49        9.93      1.51 o 
  -3  18   5        0.68       -1.28      1.28 o 
  -2  18   5       13.17       12.99      1.51 o 
  -1  18   5        2.18        1.71      1.77 o 
   0  18   5        0.25       -0.81      1.36 o 
   1  18   5        4.00        5.66      1.48 o 
   2  18   5       43.04       54.36      2.36 o 
   3  18   5        7.25        8.14      2.73 o 
   4  18   5       17.53       20.64      3.00 o 
  -6  19   5        0.06        1.48      2.57 o 
  -5  19   5       43.72       46.26      3.58 o 
  -4  19   5        4.38        2.59      1.72 o 
  -3  19   5       23.94       26.42      2.14 o 
  -2  19   5        2.11        0.21      1.50 o 
  -1  19   5        0.51       -0.16      1.38 o 
   0  19   5        5.38        4.78      1.55 o 
   1  19   5      102.07      103.65      4.87 o 
   2  19   5       24.63       24.37      2.92 o 
   3  19   5        9.92       11.25      2.96 o 
  -5  20   5        3.98        6.50      2.61 o 
  -4  20   5       74.23       76.98      4.32 o 
  -3  20   5        0.16        0.78      2.18 o 
  -2  20   5       13.89       14.25      2.57 o 
  -1  20   5        0.96        1.52      2.26 o 
   0  20   5        1.35        3.85      2.34 o 
   1  20   5       13.57       14.02      2.80 o 
 -12   0   6      270.46      280.70     10.08 o 
 -11   0   6        3.75       -0.53      1.44 o 
 -10   0   6       66.52       70.49      2.12 o 
  -9   0   6       24.57       23.02      1.43 o 
  -8   0   6     2015.80     1976.14     27.92 o 
  -7   0   6     2499.42     2646.15     33.29 o 
  -6   0   6     2217.82     2225.75     39.24 o 
  -5   0   6      841.55      936.09     11.86 o 
  -4   0   6        8.51       21.66      0.61 o 
  -3   0   6      872.24      892.93     11.30 o 
  -2   0   6      392.49      424.54      7.02 o 
  -1   0   6     1063.00     1051.00     14.64 o 
   0   0   6       23.09       28.64      0.84 o 
   1   0   6      562.75      535.38      7.64 o 
   2   0   6       13.39       15.34      0.53 o 
   3   0   6      971.18      922.73     10.72 o 
   4   0   6      367.91      354.05      5.40 o 
   5   0   6      175.20      169.79      4.17 o 
   6   0   6       45.04       45.25      2.22 o 
   7   0   6       58.51       67.75      4.42 o 
   8   0   6       17.13       15.69      2.04 o 
   9   0   6       69.59       72.54      5.02 o 
 -13   1   6       67.24       73.16      5.57 o 
 -12   1   6        0.50       -2.25      3.64 o 
 -11   1   6       14.92       16.04      1.32 o 
 -10   1   6        0.12        0.03      0.83 o 
  -9   1   6      478.33      471.56      5.15 o 
  -8   1   6      729.03      722.25      7.51 o 
  -7   1   6      868.23      863.22      7.91 o 
  -6   1   6      805.93      806.84      7.70 o 
  -5   1   6       62.83       93.06      1.06 o 
  -4   1   6      606.93      616.20      5.30 o 
  -3   1   6      493.64      538.06      5.45 o 
  -2   1   6        1.76       -0.27      0.27 o 
  -1   1   6       69.96       84.36      0.91 o 
   0   1   6      238.00      245.82      2.30 o 
   1   1   6      651.48      662.48      5.95 o 
   2   1   6       49.83       37.64      0.67 o 
   3   1   6      823.84      817.23      6.74 o 
   4   1   6       41.36       42.61      0.92 o 
   5   1   6       22.51       27.51      1.31 o 
   6   1   6       29.14       28.50      1.24 o 
   7   1   6        4.22        3.94      1.10 o 
   8   1   6       24.09       28.16      1.52 o 
   9   1   6      120.98      145.61      4.58 o 
 -13   2   6       31.82       29.05      4.36 o 
 -12   2   6       67.95       69.52      3.69 o 
 -11   2   6        9.10       12.89      1.17 o 
 -10   2   6        4.32        3.78      0.90 o 
  -9   2   6       26.61       24.91      1.04 o 
  -8   2   6       42.43       41.18      1.03 o 
  -7   2   6      477.13      473.48      4.75 o 
  -6   2   6      149.63      155.71      1.70 o 
  -5   2   6        1.24        0.03      0.31 o 
  -4   2   6       89.36       87.74      1.09 o 
  -3   2   6       41.79       50.70      0.79 o 
  -2   2   6       11.47       10.90      0.58 o 
  -1   2   6       68.11       68.27      0.86 o 
   0   2   6      356.54      345.09      3.35 o 
   1   2   6      868.74      861.78      8.12 o 
   2   2   6      483.47      460.57      4.75 o 
   3   2   6        7.36        8.40      0.68 o 
   4   2   6      404.55      390.77      4.11 o 
   5   2   6      164.23      137.99      2.77 o 
   6   2   6        6.20        9.36      0.99 o 
   7   2   6        5.90        6.38      1.13 o 
   8   2   6       14.00       14.33      1.61 o 
   9   2   6       58.99       75.89      3.55 o 
 -13   3   6       21.51       17.52      4.24 o 
 -12   3   6       14.30       11.60      2.09 o 
 -11   3   6        4.26        3.68      1.17 o 
 -10   3   6       56.01       53.14      1.46 o 
  -9   3   6       85.18       88.05      1.66 o 
  -8   3   6      170.60      166.97      2.17 o 
  -7   3   6      176.04      166.32      2.09 o 
  -6   3   6       80.14       80.97      0.96 o 
  -5   3   6        8.63        8.39      0.35 o 
  -4   3   6        7.72        3.87      0.35 o 
  -3   3   6      200.28      192.02      2.35 o 
  -2   3   6       32.78       41.72      0.83 o 
  -1   3   6       99.68      107.89      1.40 o 
   0   3   6      125.93      118.19      1.59 o 
   1   3   6       14.54       11.30      0.42 o 
   2   3   6      116.00      109.51      1.25 o 
   3   3   6      467.12      463.56      4.30 o 
   4   3   6      278.31      259.55      3.13 o 
   5   3   6       64.87       70.92      1.60 o 
   6   3   6        0.01       -0.21      0.93 o 
   7   3   6        7.88        7.10      1.44 o 
   8   3   6       10.72       10.57      1.58 o 
   9   3   6        0.05       -0.25      1.67 o 
 -13   4   6       41.51       47.31      5.10 o 
 -12   4   6        0.03       -1.23      2.36 o 
 -11   4   6        1.75        0.25      1.16 o 
 -10   4   6       16.87       21.57      1.51 o 
  -9   4   6      180.56      187.33      2.62 o 
  -8   4   6      123.20      112.45      1.66 o 
  -7   4   6       26.36       26.72      0.73 o 
  -6   4   6      140.52      117.12      1.44 o 
  -5   4   6      153.23      155.08      1.52 o 
  -4   4   6        9.54        8.46      0.36 o 
  -3   4   6       40.48       45.12      0.78 o 
  -2   4   6      150.37      169.83      1.92 o 
  -1   4   6        1.30        0.02      0.29 o 
   0   4   6        5.58        7.65      0.39 o 
   1   4   6       19.64       23.78      0.60 o 
   2   4   6        7.46       10.15      0.41 o 
   3   4   6     1109.27     1072.15     10.68 o 
   4   4   6      104.71       92.56      1.58 o 
   5   4   6       56.76       47.18      1.25 o 
   6   4   6       77.61       81.04      1.92 o 
   7   4   6        6.46       13.01      1.19 o 
   8   4   6       54.11       54.22      2.07 o 
   9   4   6        0.95        2.85      1.66 o 
 -13   5   6        1.27       -1.44      3.82 o 
 -12   5   6       11.36       11.78      2.71 o 
 -11   5   6        1.15        2.26      1.19 o 
 -10   5   6       23.60       22.36      1.18 o 
  -9   5   6      194.06      188.28      2.63 o 
  -8   5   6       15.67       18.27      1.01 o 
  -7   5   6       20.88       24.67      0.97 o 
  -6   5   6      547.79      548.87      4.86 o 
  -5   5   6      113.16      112.28      1.28 o 
  -4   5   6      359.25      375.07      3.38 o 
  -3   5   6        6.76       11.17      0.50 o 
  -2   5   6       10.56        7.47      0.37 o 
  -1   5   6      334.03      355.49      4.33 o 
   0   5   6      184.71      179.95      2.06 o 
   1   5   6        0.16        0.63      0.36 o 
   2   5   6      160.58      165.09      1.72 o 
   3   5   6        0.04       -0.27      0.56 o 
   4   5   6        0.53       -0.77      0.77 o 
   5   5   6       97.73      102.49      2.26 o 
   6   5   6       23.73       16.70      1.02 o 
   7   5   6       17.31       18.55      1.24 o 
   8   5   6        7.88        9.47      1.44 o 
   9   5   6       72.18       75.73      2.69 o 
 -13   6   6       14.23       13.34      3.13 o 
 -12   6   6        0.94        5.48      2.61 o 
 -11   6   6       63.14       60.89      1.97 o 
 -10   6   6        0.02        0.27      1.07 o 
  -9   6   6       73.12       69.09      1.64 o 
  -8   6   6      919.78      853.09      9.40 o 
  -7   6   6      184.33      187.35      2.74 o 
  -6   6   6       14.01       14.70      0.61 o 
  -5   6   6       92.21       73.91      1.04 o 
  -4   6   6       18.50       13.40      0.42 o 
  -3   6   6       92.93      103.74      1.51 o 
  -2   6   6      114.61      133.12      1.80 o 
  -1   6   6        0.03       -0.47      0.47 o 
   0   6   6      452.45      486.18      5.07 o 
   1   6   6      282.51      271.53      2.65 o 
   2   6   6      427.83      417.76      4.11 o 
   3   6   6      272.03      252.28      3.00 o 
   4   6   6       31.35       27.39      1.16 o 
   5   6   6       18.66       22.44      1.23 o 
   6   6   6       39.97       36.53      1.20 o 
   7   6   6        2.57        0.36      1.01 o 
   8   6   6        9.67       12.84      1.51 o 
   9   6   6        0.69       -1.49      2.13 o 
 -12   7   6       17.46       12.48      2.94 o 
 -11   7   6      144.73      141.66      3.23 o 
 -10   7   6       12.94       12.14      1.20 o 
  -9   7   6        0.37        0.09      0.87 o 
  -8   7   6       17.53       16.17      0.87 o 
  -7   7   6       34.70       31.04      1.03 o 
  -6   7   6      101.09       99.50      1.57 o 
  -5   7   6      101.21      114.53      1.38 o 
  -4   7   6     1292.09     1247.44     11.13 o 
  -3   7   6      171.86      170.10      1.90 o 
  -2   7   6      141.26      141.27      1.76 o 
  -1   7   6        0.81        1.43      0.53 o 
   0   7   6        0.02       -0.09      0.41 o 
   1   7   6        0.02       -0.40      0.40 o 
   2   7   6      199.19      193.46      2.35 o 
   3   7   6      117.94      125.66      1.89 o 
   4   7   6      153.57      146.79      2.78 o 
   5   7   6       38.59       35.21      1.62 o 
   6   7   6      101.98      109.25      2.86 o 
   7   7   6       36.71       41.35      2.00 o 
   8   7   6       12.71       12.58      2.47 o 
   9   7   6        4.00        2.57      3.31 o 
 -12   8   6       10.10       13.27      2.91 o 
 -11   8   6        7.92        5.89      1.69 o 
 -10   8   6        6.27        5.66      1.14 o 
  -9   8   6       50.25       58.25      1.71 o 
  -8   8   6      455.75      440.55      6.08 o 
  -7   8   6       47.25       43.58      1.16 o 
  -6   8   6      129.23      122.01      1.79 o 
  -5   8   6       81.82       77.26      1.53 o 
  -4   8   6      247.77      213.87      2.27 o 
  -3   8   6        8.34        8.02      0.54 o 
  -2   8   6      126.29      120.24      1.84 o 
  -1   8   6       94.40      101.05      1.88 o 
   0   8   6      137.84      147.06      2.53 o 
   1   8   6      257.68      258.43      3.34 o 
   2   8   6      268.90      252.62      3.22 o 
   3   8   6        0.91        0.49      0.62 o 
   4   8   6       39.73       34.30      1.37 o 
   5   8   6       19.42       18.74      1.24 o 
   6   8   6       26.88       26.89      1.47 o 
   7   8   6        5.04        5.43      1.54 o 
   8   8   6       45.31       51.96      3.19 o 
 -12   9   6        3.21        1.53      2.83 o 
 -11   9   6       18.88       20.58      2.11 o 
 -10   9   6       14.98       16.40      1.44 o 
  -9   9   6        2.29        1.36      1.01 o 
  -8   9   6        1.83        2.02      0.81 o 
  -7   9   6        0.03       -0.42      0.61 o 
  -6   9   6        9.14        6.29      0.75 o 
  -5   9   6        0.01        2.06      0.85 o 
  -4   9   6       15.94       15.36      0.58 o 
  -3   9   6       74.97       68.44      1.04 o 
  -2   9   6        0.08       -0.17      0.55 o 
  -1   9   6       29.19       24.86      0.82 o 
   0   9   6      386.46      388.22      5.34 o 
   1   9   6       23.01       20.11      0.59 o 
   2   9   6       14.37       14.35      0.74 o 
   3   9   6       10.23       10.72      0.74 o 
   4   9   6       16.67       18.15      1.15 o 
   5   9   6        0.24        0.80      1.07 o 
   6   9   6        5.32       11.81      1.35 o 
   7   9   6       69.24       74.07      3.20 o 
   8   9   6        0.04       -0.66      2.96 o 
 -12  10   6        0.62       -3.54      3.54 o 
 -11  10   6       14.87       18.41      2.66 o 
 -10  10   6        0.84       -0.21      1.26 o 
  -9  10   6        6.72        8.30      1.33 o 
  -8  10   6        3.63        2.29      0.92 o 
  -7  10   6       17.26       18.06      1.24 o 
  -6  10   6      227.33      220.17      3.07 o 
  -5  10   6        0.06       -0.25      0.59 o 
  -4  10   6        9.15        8.55      0.61 o 
  -3  10   6        0.20        0.08      0.44 o 
  -2  10   6       50.32       52.95      1.26 o 
  -1  10   6      216.60      206.83      4.15 o 
   0  10   6       30.72       32.51      0.87 o 
   1  10   6        7.17        6.02      0.57 o 
   2  10   6       14.31       11.06      0.69 o 
   3  10   6        4.32        4.17      0.92 o 
   4  10   6        2.76        4.95      1.03 o 
   5  10   6        1.20        1.27      1.14 o 
   6  10   6       33.07       38.26      1.73 o 
   7  10   6       10.05        6.11      2.76 o 
   8  10   6        1.25        1.17      3.11 o 
 -11  11   6      122.16      116.88      4.59 o 
 -10  11   6       40.66       42.58      2.19 o 
  -9  11   6        1.80        0.82      1.47 o 
  -8  11   6        9.71       10.11      0.95 o 
  -7  11   6        3.17        1.90      1.02 o 
  -6  11   6       15.23       16.21      1.35 o 
  -5  11   6        0.57       -0.24      0.69 o 
  -4  11   6        9.39        8.30      0.75 o 
  -3  11   6       15.96       14.65      0.63 o 
  -2  11   6       63.18       60.25      1.13 o 
  -1  11   6      261.04      249.90      2.89 o 
   0  11   6       10.12       10.47      0.50 o 
   1  11   6        0.34        0.29      0.50 o 
   2  11   6        7.53        7.66      0.70 o 
   3  11   6       35.52       32.50      1.39 o 
   4  11   6        0.04        0.37      1.05 o 
   5  11   6       70.97       74.25      2.22 o 
   6  11   6        9.05       13.80      1.73 o 
   7  11   6       33.73       39.48      3.50 o 
 -11  12   6       43.13       59.03      4.63 o 
 -10  12   6        9.26       12.14      1.74 o 
  -9  12   6       18.09       15.58      1.45 o 
  -8  12   6       19.44       13.23      1.03 o 
  -7  12   6       60.43       65.62      2.57 o 
  -6  12   6        3.96        2.04      1.00 o 
  -5  12   6      124.67      125.93      2.31 o 
  -4  12   6      200.58      195.88      2.77 o 
  -3  12   6        2.58        2.56      0.59 o 
  -2  12   6      696.63      687.12      8.11 o 
  -1  12   6      356.84      342.67      4.24 o 
   0  12   6      202.39      200.12      2.46 o 
   1  12   6      461.47      449.72      5.50 o 
   2  12   6       27.61       26.33      1.24 o 
   3  12   6        0.35       -1.15      1.15 o 
   4  12   6       10.47       12.13      1.33 o 
   5  12   6        0.04       -0.74      1.23 o 
   6  12   6       53.50       61.88      3.17 o 
   7  12   6       23.48       25.58      3.50 o 
 -10  13   6      102.09       99.43      3.62 o 
  -9  13   6        0.35        0.26      1.30 o 
  -8  13   6       36.90       33.83      1.96 o 
  -7  13   6       34.49       36.97      1.81 o 
  -6  13   6        1.37        0.02      1.03 o 
  -5  13   6        2.49        2.76      0.98 o 
  -4  13   6       26.59       28.14      1.26 o 
  -3  13   6      194.47      196.39      3.13 o 
  -2  13   6       39.26       39.18      1.19 o 
  -1  13   6       45.80       40.41      1.52 o 
   0  13   6       30.24       28.01      1.02 o 
   1  13   6        1.15        2.36      1.02 o 
   2  13   6        6.72        6.77      1.08 o 
   3  13   6       25.45       24.54      1.38 o 
   4  13   6       37.85       41.18      1.71 o 
   5  13   6        1.21        2.27      1.82 o 
   6  13   6        2.96        2.23      2.16 o 
 -10  14   6       69.73       74.53      5.30 o 
  -9  14   6       22.03       22.42      2.59 o 
  -8  14   6      155.90      156.49      3.97 o 
  -7  14   6       14.49       10.81      1.62 o 
  -6  14   6        4.03        2.22      1.56 o 
  -5  14   6       10.45       11.58      1.29 o 
  -4  14   6        0.34        0.03      0.98 o 
  -3  14   6      213.74      209.96      4.64 o 
  -2  14   6       40.32       44.15      1.90 o 
  -1  14   6       15.16       14.85      1.09 o 
   0  14   6       20.71       22.57      1.23 o 
   1  14   6       54.17       53.62      1.75 o 
   2  14   6        0.44       -0.42      1.01 o 
   3  14   6        0.03        0.58      1.35 o 
   4  14   6       13.26       10.26      1.96 o 
   5  14   6        1.17        3.58      1.98 o 
   6  14   6       40.91       42.36      2.82 o 
  -9  15   6       25.75       18.53      3.35 o 
  -8  15   6        9.63       10.11      2.23 o 
  -7  15   6       10.38       10.99      2.19 o 
  -6  15   6       28.07       29.08      2.30 o 
  -5  15   6        0.00       -0.25      1.21 o 
  -4  15   6       40.06       39.36      1.81 o 
  -3  15   6      641.04      642.43     11.24 o 
  -2  15   6        8.11        5.57      1.60 o 
  -1  15   6        0.29       -1.19      1.52 o 
   0  15   6       13.19       14.75      1.46 o 
   1  15   6       14.88       15.88      1.40 o 
   2  15   6        1.70        3.88      1.28 o 
   3  15   6        2.46        3.11      1.48 o 
   4  15   6        5.98        8.88      2.43 o 
   5  15   6        0.42        0.38      2.43 o 
  -8  16   6        0.42        2.22      2.69 o 
  -7  16   6       64.00       63.04      3.18 o 
  -6  16   6       14.13       16.58      1.63 o 
  -5  16   6       66.37       61.41      2.33 o 
  -4  16   6       52.95       52.83      2.15 o 
  -3  16   6      120.72      115.30      3.05 o 
  -2  16   6        2.28        1.08      1.50 o 
  -1  16   6       12.63       13.71      1.37 o 
   0  16   6       79.82       87.81      2.67 o 
   1  16   6       10.69       14.47      2.74 o 
   2  16   6        1.69        5.03      1.45 o 
   3  16   6        8.82        9.86      2.02 o 
   4  16   6        1.01       -0.04      2.00 o 
  -8  17   6        4.10        4.71      2.92 o 
  -7  17   6        0.50        0.97      2.49 o 
  -6  17   6        2.60        0.83      1.79 o 
  -5  17   6        0.07        0.29      1.64 o 
  -4  17   6       62.75       61.17      2.34 o 
  -3  17   6        0.09       -0.30      1.27 o 
  -2  17   6        0.05       -0.93      1.24 o 
  -1  17   6       12.94       10.83      1.71 o 
   0  17   6       50.21       55.96      2.23 o 
   1  17   6       24.64       29.25      3.52 o 
   2  17   6       10.91       13.00      1.95 o 
   3  17   6        1.28        0.34      2.02 o 
   4  17   6       25.46       26.36      3.15 o 
  -6  18   6        1.57       -0.47      2.30 o 
  -5  18   6        6.38        5.88      2.26 o 
  -4  18   6        4.64        4.88      1.76 o 
  -3  18   6       15.10       14.77      1.88 o 
  -2  18   6       21.43       24.00      2.02 o 
  -1  18   6        9.80        7.40      1.76 o 
   0  18   6        0.09        1.86      1.75 o 
   1  18   6       21.10       25.92      2.18 o 
   2  18   6        5.41        8.76      2.65 o 
  -5  19   6        6.51        4.05      2.34 o 
  -4  19   6       26.55       27.02      2.76 o 
  -3  19   6        9.31        8.22      2.26 o 
  -2  19   6        0.00        1.83      2.10 o 
  -1  19   6       27.84       39.87      2.96 o 
   0  19   6       20.64       21.73      2.61 o 
   1  19   6       30.99       45.13      3.31 o 
 -13   1   7       12.30       13.45      2.98 o 
 -12   1   7      117.68      133.18      4.79 o 
 -11   1   7        2.00        0.55      1.24 o 
 -10   1   7      135.74      136.03      2.91 o 
  -9   1   7      118.29      114.51      2.03 o 
  -8   1   7       25.65       25.82      0.91 o 
  -7   1   7      315.97      306.66      3.63 o 
  -6   1   7       13.93       17.37      0.55 o 
  -5   1   7       31.03       25.14      0.50 o 
  -4   1   7        2.03        1.74      0.35 o 
  -3   1   7      219.65      214.22      2.18 o 
  -2   1   7      191.26      199.39      2.32 o 
  -1   1   7       59.25       56.11      0.85 o 
   0   1   7        3.04        3.89      0.39 o 
   1   1   7       46.40       42.26      0.67 o 
   2   1   7      160.37      147.32      1.74 o 
   3   1   7       29.52       31.28      1.30 o 
   4   1   7       31.03       27.38      0.98 o 
   5   1   7       96.97      105.87      2.13 o 
   6   1   7        2.76        3.01      1.03 o 
   7   1   7        0.07       -0.91      1.15 o 
   8   1   7       26.97       27.70      1.84 o 
 -13   2   7        3.17        0.55      4.17 o 
 -12   2   7       77.62       82.41      3.99 o 
 -11   2   7        0.84       -0.21      1.27 o 
 -10   2   7       84.18       92.45      2.13 o 
  -9   2   7      203.15      207.28      3.29 o 
  -8   2   7        7.77        7.76      0.81 o 
  -7   2   7      309.27      316.14      3.74 o 
  -6   2   7      889.12      841.79      7.63 o 
  -5   2   7       85.82       97.88      1.26 o 
  -4   2   7        0.47       -0.08      0.34 o 
  -3   2   7      332.52      335.84      3.31 o 
  -2   2   7       94.13      103.56      1.19 o 
  -1   2   7      327.04      283.84      2.66 o 
   0   2   7      153.09      143.19      1.47 o 
   1   2   7       33.08       28.04      0.63 o 
   2   2   7      760.53      764.10      8.23 o 
   3   2   7      220.08      211.29      3.93 o 
   4   2   7        0.74       -0.38      0.93 o 
   5   2   7       23.24       20.98      1.02 o 
   6   2   7       17.62       17.81      1.15 o 
   7   2   7        2.90        4.76      1.16 o 
   8   2   7        0.61       -0.11      1.52 o 
 -13   3   7        4.44        8.22      4.09 o 
 -12   3   7      113.26      127.37      7.07 o 
 -11   3   7       39.39       45.41      1.84 o 
 -10   3   7      233.23      240.12      3.82 o 
  -9   3   7        1.74       -0.10      0.84 o 
  -8   3   7       49.91       45.65      1.28 o 
  -7   3   7        8.12        5.82      0.62 o 
  -6   3   7        1.40        1.23      0.60 o 
  -5   3   7      155.70      147.02      1.70 o 
  -4   3   7      300.05      274.70      2.64 o 
  -3   3   7      826.96      786.46      7.89 o 
  -2   3   7      152.66      149.20      1.72 o 
  -1   3   7      186.15      219.33      2.59 o 
   0   3   7        0.82        0.37      0.41 o 
   1   3   7      371.24      366.51      4.18 o 
   2   3   7       37.50       40.99      1.08 o 
   3   3   7      136.71      116.46      2.74 o 
   4   3   7      412.03      360.15     10.33 o 
   5   3   7      369.87      398.38      7.09 o 
   6   3   7       15.01       18.62      1.47 o 
   7   3   7        9.31       12.33      1.70 o 
   8   3   7       26.57       27.54      2.52 o 
 -12   4   7      100.79      111.95      4.39 o 
 -11   4   7       20.70       27.96      1.61 o 
 -10   4   7        3.08        4.79      1.06 o 
  -9   4   7       48.84       50.04      1.43 o 
  -8   4   7       67.37       53.84      1.25 o 
  -7   4   7      291.51      297.84      3.56 o 
  -6   4   7      250.63      250.04      3.02 o 
  -5   4   7      127.17      127.14      1.61 o 
  -4   4   7      311.44      291.04      2.66 o 
  -3   4   7        0.96        1.47      0.35 o 
  -2   4   7      310.96      334.91      4.12 o 
  -1   4   7      118.15      128.28      1.84 o 
   0   4   7      111.71      114.28      1.54 o 
   1   4   7       44.93       41.71      0.82 o 
   2   4   7      570.63      565.19      6.67 o 
   3   4   7       83.43       76.04      2.02 o 
   4   4   7       18.73       13.58      1.26 o 
   5   4   7       29.03       26.09      1.43 o 
   6   4   7        2.21        0.54      1.27 o 
   7   4   7       17.26       24.53      1.82 o 
   8   4   7       11.67       11.22      2.96 o 
 -12   5   7       42.65       44.04      4.52 o 
 -11   5   7       71.92       71.81      2.65 o 
 -10   5   7        0.21       -0.46      1.01 o 
  -9   5   7       15.42       14.88      0.96 o 
  -8   5   7       34.36       33.97      1.10 o 
  -7   5   7       14.85       15.79      0.65 o 
  -6   5   7      343.18      326.46      3.81 o 
  -5   5   7      162.03      156.52      2.02 o 
  -4   5   7      231.94      216.84      2.60 o 
  -3   5   7      219.81      195.01      2.62 o 
  -2   5   7       28.01       23.87      0.75 o 
  -1   5   7       49.78       60.49      1.13 o 
   0   5   7      294.24      312.65      4.86 o 
   1   5   7        0.52        0.83      0.71 o 
   2   5   7       66.88       55.30      1.13 o 
   3   5   7      108.25      106.91      2.00 o 
   4   5   7        0.67       -0.14      0.97 o 
   5   5   7        0.89        1.52      1.11 o 
   6   5   7       18.36       19.46      1.55 o 
   7   5   7        9.53        8.49      1.95 o 
   8   5   7        2.77        6.00      2.18 o 
 -12   6   7       13.18       12.07      3.66 o 
 -11   6   7        1.40        0.74      1.49 o 
 -10   6   7        9.24       10.97      1.33 o 
  -9   6   7       13.97       15.88      1.08 o 
  -8   6   7       20.92       21.79      1.02 o 
  -7   6   7        7.48        5.27      0.79 o 
  -6   6   7       21.79       23.56      0.82 o 
  -5   6   7       12.04        8.92      0.68 o 
  -4   6   7      120.59      117.81      1.58 o 
  -3   6   7       43.01       46.26      1.39 o 
  -2   6   7        7.55       11.59      0.86 o 
  -1   6   7       58.82       50.17      1.40 o 
   0   6   7       15.17       16.01      1.11 o 
   1   6   7        7.01        6.20      0.54 o 
   2   6   7      183.38      176.74      2.36 o 
   3   6   7        5.60        7.78      1.01 o 
   4   6   7        9.18        3.14      1.10 o 
   5   6   7       13.92       18.84      1.99 o 
   6   6   7        0.32       -0.15      1.31 o 
   7   6   7        5.03        2.23      1.86 o 
   8   6   7       16.50       20.47      3.41 o 
 -12   7   7       14.50       19.00      4.05 o 
 -11   7   7        0.72        1.02      1.71 o 
 -10   7   7      160.18      163.73      2.99 o 
  -9   7   7        1.43        1.76      0.85 o 
  -8   7   7        2.54        4.04      1.00 o 
  -7   7   7       31.33       36.93      3.30 o 
  -6   7   7       60.87       61.54      1.36 o 
  -5   7   7        4.54        5.01      0.60 o 
  -4   7   7       43.34       41.03      0.86 o 
  -3   7   7       33.09       32.37      1.42 o 
  -2   7   7        0.10       -0.13      1.31 o 
  -1   7   7      126.54      132.44      2.88 o 
   0   7   7       36.81       38.65      1.55 o 
   1   7   7      498.57      447.80      6.71 o 
   2   7   7       35.74       33.03      1.12 o 
   3   7   7      142.36      125.63      2.77 o 
   4   7   7       30.96       21.16      1.40 o 
   5   7   7       36.35       31.63      1.65 o 
   6   7   7        9.54       12.63      1.58 o 
   7   7   7       36.95       41.57      2.58 o 
 -12   8   7        5.79        5.06      3.82 o 
 -11   8   7       12.00       16.14      1.97 o 
 -10   8   7        6.74        7.75      1.28 o 
  -9   8   7      143.41      149.65      3.14 o 
  -8   8   7        3.35        3.18      1.01 o 
  -7   8   7       36.74       32.91      1.25 o 
  -6   8   7       95.44       92.17      1.89 o 
  -5   8   7       57.30       58.04      1.15 o 
  -4   8   7      116.80      116.48      1.60 o 
  -3   8   7      273.35      279.78      5.27 o 
  -2   8   7      135.67      142.23      3.33 o 
  -1   8   7       64.15       59.70      1.88 o 
   0   8   7        0.35        1.10      0.93 o 
   1   8   7      128.47      125.60      2.36 o 
   2   8   7       41.84       44.52      1.09 o 
   3   8   7       53.17       59.67      1.93 o 
   4   8   7        6.27        9.00      1.23 o 
   5   8   7       17.15       20.64      1.64 o 
   6   8   7        0.02        0.09      1.70 o 
   7   8   7       70.29       74.05      6.78 o 
 -11   9   7        2.96        0.89      1.59 o 
 -10   9   7       38.01       32.24      1.77 o 
  -9   9   7        4.74        5.44      0.92 o 
  -8   9   7      219.95      228.59      5.33 o 
  -7   9   7       11.56       10.84      1.25 o 
  -6   9   7       23.67       19.31      1.01 o 
  -5   9   7      224.37      209.84      2.64 o 
  -4   9   7       35.85       35.24      0.88 o 
  -3   9   7      478.92      459.15      6.89 o 
  -2   9   7        1.27        2.03      1.17 o 
  -1   9   7       48.65       52.39      2.79 o 
   0   9   7     1310.39     1301.98     21.70 o 
   1   9   7      659.48      605.49      7.91 o 
   2   9   7        9.21        7.23      1.01 o 
   3   9   7       58.96       54.67      1.69 o 
   4   9   7        1.09        1.66      1.17 o 
   5   9   7        0.29       -1.23      1.34 o 
   6   9   7        8.90        8.74      2.00 o 
   7   9   7        0.14       -0.53      2.09 o 
 -11  10   7        0.02       -0.78      1.57 o 
 -10  10   7      139.20      131.15      5.90 o 
  -9  10   7       38.35       41.38      1.84 o 
  -8  10   7       60.17       62.38      2.09 o 
  -7  10   7       32.28       30.73      1.33 o 
  -6  10   7      131.48      125.86      2.35 o 
  -5  10   7       32.23       28.57      1.22 o 
  -4  10   7      525.06      518.62      5.78 o 
  -3  10   7       11.84       11.03      0.56 o 
  -2  10   7       14.61       15.41      1.28 o 
  -1  10   7       36.88       31.12      1.50 o 
   0  10   7      243.33      245.86      7.82 o 
   1  10   7       13.56        9.79      0.64 o 
   2  10   7       12.87       16.82      0.93 o 
   3  10   7       30.12       30.93      1.46 o 
   4  10   7       10.72       11.05      1.37 o 
   5  10   7        0.08        0.43      1.63 o 
   6  10   7        6.08        5.18      1.87 o 
 -11  11   7        1.46        3.89      3.62 o 
 -10  11   7       55.22       58.37      3.37 o 
  -9  11   7        0.50       -1.10      2.12 o 
  -8  11   7       71.55       72.08      2.76 o 
  -7  11   7        1.39        2.79      1.15 o 
  -6  11   7        2.58        2.38      0.95 o 
  -5  11   7       46.63       47.62      1.47 o 
  -4  11   7        1.18        0.74      0.65 o 
  -3  11   7      300.51      291.36      3.76 o 
  -2  11   7       16.22       15.08      0.98 o 
  -1  11   7       60.66       57.87      1.96 o 
   0  11   7      252.27      249.69      3.56 o 
   1  11   7      188.96      178.01      3.12 o 
   2  11   7       82.82       77.03      1.96 o 
   3  11   7       11.83        9.48      1.16 o 
   4  11   7       16.20       18.74      1.53 o 
   5  11   7       43.91       53.02      2.66 o 
   6  11   7        5.23        5.88      2.69 o 
 -10  12   7        7.99        9.90      2.47 o 
  -9  12   7        1.24        1.16      2.20 o 
  -8  12   7        6.28        5.16      1.54 o 
  -7  12   7        0.38        0.29      1.15 o 
  -6  12   7       63.03       56.15      1.86 o 
  -5  12   7      134.92      128.14      2.66 o 
  -4  12   7       87.17       84.38      1.83 o 
  -3  12   7        7.67        5.48      0.69 o 
  -2  12   7       58.15       57.16      1.46 o 
  -1  12   7        0.15       -0.54      0.74 o 
   0  12   7        0.11       -0.03      0.60 o 
   1  12   7       47.92       48.70      1.79 o 
   2  12   7        6.37        3.19      1.08 o 
   3  12   7        7.09        5.70      1.17 o 
   4  12   7       24.10       26.75      2.00 o 
   5  12   7        0.26        0.97      2.57 o 
 -10  13   7       50.93       57.39      4.36 o 
  -9  13   7       57.60       58.56      5.14 o 
  -8  13   7      110.58      105.54      3.94 o 
  -7  13   7        4.54        3.87      1.47 o 
  -6  13   7      196.89      192.96      3.66 o 
  -5  13   7      142.85      144.93      2.94 o 
  -4  13   7        7.84        9.09      1.03 o 
  -3  13   7      142.47      145.58      2.83 o 
  -2  13   7       29.28       31.23      1.11 o 
  -1  13   7      118.10      111.01      2.00 o 
   0  13   7        0.00       -0.89      0.89 o 
   1  13   7       22.73       20.19      1.23 o 
   2  13   7        0.03       -1.09      1.09 o 
   3  13   7        0.18       -0.91      1.34 o 
   4  13   7        0.42        1.95      2.30 o 
   5  13   7       19.77       25.66      3.00 o 
  -9  14   7       37.51       45.60      4.98 o 
  -8  14   7        2.44        4.72      2.14 o 
  -7  14   7        2.54        2.62      1.85 o 
  -6  14   7       45.89       49.05      2.96 o 
  -5  14   7      239.14      246.54      5.03 o 
  -4  14   7        1.75        2.82      1.07 o 
  -3  14   7       64.94       73.38      2.04 o 
  -2  14   7       51.84       52.72      1.71 o 
  -1  14   7       34.97       37.39      1.48 o 
   0  14   7       35.50       32.60      1.44 o 
   1  14   7       30.79       31.33      1.47 o 
   2  14   7       17.73       14.71      2.12 o 
   3  14   7        2.08        0.27      1.76 o 
   4  14   7       18.71       21.18      2.80 o 
  -8  15   7       51.78       51.32      3.07 o 
  -7  15   7       49.90       53.55      2.95 o 
  -6  15   7      171.75      169.65     15.42 o 
  -5  15   7       19.86       22.44      1.59 o 
  -4  15   7       78.73       74.46      2.41 o 
  -3  15   7      144.03      146.65      3.44 o 
  -2  15   7        1.14        0.14      1.13 o 
  -1  15   7       32.41       28.97      1.59 o 
   0  15   7       58.71       69.21      2.79 o 
   1  15   7       30.62       30.38      4.40 o 
   2  15   7      102.47      118.74      3.76 o 
   3  15   7       12.40       13.67      2.06 o 
   4  15   7        6.60        7.32      2.73 o 
  -7  16   7       37.45       41.02      4.46 o 
  -6  16   7       34.29       34.24      2.39 o 
  -5  16   7       17.85       21.65      3.35 o 
  -4  16   7        0.05        0.42      1.50 o 
  -3  16   7       10.11       14.94      3.02 o 
  -2  16   7        3.87        4.14      1.46 o 
  -1  16   7       76.86       85.95      3.14 o 
   0  16   7        0.30       -0.27      2.12 o 
   1  16   7       25.82       26.34      2.04 o 
   2  16   7        7.44        6.57      1.86 o 
   3  16   7       23.48       33.25      3.00 o 
  -6  17   7        0.71        2.92      2.30 o 
  -5  17   7        0.84       -0.03      1.77 o 
  -4  17   7        0.09       -1.22      1.62 o 
  -3  17   7       32.97       30.75      3.29 o 
  -2  17   7        5.04        3.38      1.83 o 
  -1  17   7        7.74        9.07      2.45 o 
   0  17   7       18.19       22.25      4.71 o 
   1  17   7        0.74        1.13      1.81 o 
   2  17   7       10.43       15.44      2.15 o 
  -4  18   7        0.08        2.41      2.10 o 
  -3  18   7        0.05       -0.66      1.99 o 
  -2  18   7       37.69       37.05      2.32 o 
  -1  18   7       41.73       52.49      3.35 o 
   0  18   7        0.67       -1.09      2.26 o 
 -12   0   8       13.53       17.29      3.89 o 
 -11   0   8       38.30       41.35      4.26 o 
 -10   0   8      433.77      463.04     14.45 o 
  -9   0   8      917.15      840.67     17.39 o 
  -8   0   8      152.43      129.67      3.54 o 
  -7   0   8        9.05        5.01      0.92 o 
  -6   0   8       74.69       80.91      2.13 o 
  -5   0   8      421.60      387.75     13.49 o 
  -4   0   8      154.10      140.65      3.41 o 
  -3   0   8      355.65      330.56      5.62 o 
  -2   0   8      264.47      288.66      4.95 o 
  -1   0   8      327.31      310.59      5.30 o 
   0   0   8      138.22      146.08      4.15 o 
   1   0   8      183.97      180.55      5.76 o 
   2   0   8      860.48      814.76     23.05 o 
   3   0   8      629.55      606.88     17.56 o 
   4   0   8       29.03       33.60      2.45 o 
   5   0   8       38.41       45.75      3.23 o 
   6   0   8        7.99       11.45      2.61 o 
   7   0   8      113.75      127.75      5.80 o 
 -12   1   8        0.00       -2.42      2.42 o 
 -11   1   8      395.55      401.89      6.54 o 
 -10   1   8        8.66       10.21      2.20 o 
  -9   1   8        4.27        3.38      0.96 o 
  -8   1   8     1031.14     1036.23     14.88 o 
  -7   1   8       26.92       30.17      1.01 o 
  -6   1   8       77.86       70.87      1.46 o 
  -5   1   8        0.55        0.28      0.54 o 
  -4   1   8       40.52       36.48      1.01 o 
  -3   1   8       37.37       35.47      1.10 o 
  -2   1   8     1281.79     1210.60     13.69 o 
  -1   1   8      182.45      186.07      2.40 o 
   0   1   8       71.91       73.52      1.35 o 
   1   1   8      181.36      187.63      4.13 o 
   2   1   8        0.06        0.89      0.95 o 
   3   1   8       12.24       17.77      0.93 o 
   4   1   8        5.62        4.73      0.97 o 
   5   1   8        4.30        3.32      1.11 o 
   6   1   8        2.35       -0.02      1.28 o 
   7   1   8        7.26        7.72      1.59 o 
 -12   2   8        1.65        1.57      5.68 o 
 -11   2   8        0.02        1.04      1.59 o 
 -10   2   8      187.47      174.29      3.88 o 
  -9   2   8       57.69       51.07      1.61 o 
  -8   2   8        0.88        2.36      0.80 o 
  -7   2   8       19.58       17.22      0.79 o 
  -6   2   8       84.04       85.02      1.63 o 
  -5   2   8      169.18      158.67      2.18 o 
  -4   2   8       63.09       64.74      1.23 o 
  -3   2   8        3.21        3.58      0.46 o 
  -2   2   8       12.91       11.26      0.49 o 
  -1   2   8      109.97      102.79      1.62 o 
   0   2   8       44.97       41.98      1.28 o 
   1   2   8      609.23      576.75      7.36 o 
   2   2   8      372.21      355.53      6.12 o 
   3   2   8       32.86       33.00      1.43 o 
   4   2   8        3.84        3.84      1.04 o 
   5   2   8       16.76       13.44      1.33 o 
   6   2   8       23.72       27.27      1.68 o 
   7   2   8       52.33       58.74      2.44 o 
 -12   3   8       12.63       19.00      4.40 o 
 -11   3   8       14.50       14.35      1.63 o 
 -10   3   8       17.88       15.02      1.25 o 
  -9   3   8      218.23      214.24      3.71 o 
  -8   3   8        0.72        1.35      0.72 o 
  -7   3   8       18.86       16.36      1.10 o 
  -6   3   8       12.13       13.38      0.82 o 
  -5   3   8        2.86        2.17      0.57 o 
  -4   3   8        3.08        2.53      0.54 o 
  -3   3   8       37.50       38.94      1.04 o 
  -2   3   8       29.80       30.93      0.91 o 
  -1   3   8        6.15        7.88      0.51 o 
   0   3   8       52.67       48.29      1.01 o 
   1   3   8       41.80       45.49      1.38 o 
   2   3   8      180.91      176.12      3.37 o 
   3   3   8       20.00       14.50      1.10 o 
   4   3   8       13.99       20.90      1.29 o 
   5   3   8        0.15       -1.17      1.17 o 
   6   3   8       43.08       53.67      2.29 o 
   7   3   8        0.00       -1.17      1.94 o 
 -12   4   8       31.50       39.37      3.41 o 
 -11   4   8       37.05       43.87      2.22 o 
 -10   4   8       34.38       36.22      1.61 o 
  -9   4   8       18.49       17.70      1.07 o 
  -8   4   8        0.08        1.27      1.13 o 
  -7   4   8       30.40       31.41      1.25 o 
  -6   4   8       14.66       13.68      1.05 o 
  -5   4   8       68.41       65.84      1.25 o 
  -4   4   8       68.28       65.45      1.24 o 
  -3   4   8      253.99      225.42      3.42 o 
  -2   4   8      100.45      100.86      2.72 o 
  -1   4   8      316.30      297.72      4.39 o 
   0   4   8       21.07       22.58      0.73 o 
   1   4   8      395.33      379.83      6.08 o 
   2   4   8        0.00       -0.10      0.84 o 
   3   4   8       64.82       55.26      1.75 o 
   4   4   8       82.55      102.23      3.00 o 
   5   4   8        2.45        1.99      1.25 o 
   6   4   8       28.29       29.36      1.81 o 
   7   4   8        0.56        1.00      2.06 o 
 -12   5   8        1.48       -1.79      2.52 o 
 -11   5   8      147.24      169.12      4.02 o 
 -10   5   8       15.06       20.35      1.74 o 
  -9   5   8       40.39       38.14      1.34 o 
  -8   5   8       30.76       32.53      1.57 o 
  -7   5   8       45.42       39.16      1.44 o 
  -6   5   8       87.22       79.62      1.84 o 
  -5   5   8        1.16        1.29      0.65 o 
  -4   5   8        0.00       -0.48      0.48 o 
  -3   5   8       57.54       51.04      1.46 o 
  -2   5   8        7.79        5.89      1.67 o 
  -1   5   8       57.48       61.78      2.16 o 
   0   5   8      318.71      302.66      4.49 o 
   1   5   8      692.37      683.06      8.68 o 
   2   5   8      349.08      330.78      5.85 o 
   3   5   8       11.73       14.08      1.13 o 
   4   5   8       24.92       27.06      1.46 o 
   5   5   8       55.08       59.57      2.22 o 
   6   5   8       18.18       23.67      2.18 o 
   7   5   8       29.97       35.06      2.75 o 
 -11   6   8       73.69       71.18      2.66 o 
 -10   6   8       39.83       42.13      2.62 o 
  -9   6   8       38.14       43.64      3.00 o 
  -8   6   8       11.05       11.29      1.67 o 
  -7   6   8       90.68       86.21      2.07 o 
  -6   6   8        1.37        1.50      0.89 o 
  -5   6   8     1286.96     1270.47     16.37 o 
  -4   6   8       91.91       85.10      2.27 o 
  -3   6   8      267.16      259.84      8.24 o 
  -2   6   8      211.45      211.50      4.94 o 
  -1   6   8      213.53      203.34      4.80 o 
   0   6   8       26.67       26.28      1.60 o 
   1   6   8       14.54       11.97      0.77 o 
   2   6   8       45.95       43.73      2.51 o 
   3   6   8       29.38       28.47      1.38 o 
   4   6   8       34.36       33.53      3.27 o 
   5   6   8        0.11       -0.34      1.34 o 
   6   6   8        4.93        4.84      2.24 o 
 -11   7   8       88.86       96.93      4.11 o 
 -10   7   8        4.36        3.55      2.11 o 
  -9   7   8       85.73       80.06      2.62 o 
  -8   7   8        1.04        1.25      1.12 o 
  -7   7   8      123.99      125.30      2.58 o 
  -6   7   8       65.98       71.82      1.84 o 
  -5   7   8        0.51        1.60      1.21 o 
  -4   7   8       46.39       40.59      0.94 o 
  -3   7   8      480.29      467.75      9.99 o 
  -2   7   8      152.30      156.52      4.03 o 
  -1   7   8       20.47       21.71      1.53 o 
   0   7   8        3.11        2.48      1.27 o 
   1   7   8       77.38       83.90      1.74 o 
   2   7   8       26.82       23.80      1.18 o 
   3   7   8       91.65       85.73      2.31 o 
   4   7   8        0.32       -1.09      1.21 o 
   5   7   8      128.19      137.76      3.36 o 
   6   7   8       93.40      121.23      4.03 o 
 -11   8   8      142.55      147.26      6.89 o 
 -10   8   8        3.77        4.18      2.13 o 
  -9   8   8       65.83       72.11      2.56 o 
  -8   8   8        0.41        0.06      1.10 o 
  -7   8   8       86.71       89.62      2.55 o 
  -6   8   8        1.08        0.24      0.93 o 
  -5   8   8      398.72      381.52      5.57 o 
  -4   8   8       76.50       62.90      1.25 o 
  -3   8   8        2.35        1.56      1.26 o 
  -2   8   8       16.21       15.75      1.83 o 
  -1   8   8       11.17       14.52      1.47 o 
   0   8   8       26.86       26.03      1.72 o 
   1   8   8       22.62       21.04      1.11 o 
   2   8   8        0.10       -0.76      0.94 o 
   3   8   8       32.91       31.48      1.74 o 
   4   8   8        3.66        2.96      1.28 o 
   5   8   8       26.75       29.82      2.15 o 
   6   8   8        7.60        4.43      2.01 o 
 -11   9   8       10.33        9.27      3.58 o 
 -10   9   8       17.24       16.78      3.39 o 
  -9   9   8        0.86       -0.25      1.97 o 
  -8   9   8       53.74       55.42      2.20 o 
  -7   9   8       11.58        9.63      1.19 o 
  -6   9   8       82.53       85.48      2.58 o 
  -5   9   8       51.68       52.45      1.50 o 
  -4   9   8        0.39        0.14      0.60 o 
  -3   9   8      283.00      291.24      5.60 o 
  -2   9   8       17.69       16.26      1.58 o 
  -1   9   8        5.11        5.98      1.40 o 
   0   9   8        0.96        0.53      1.35 o 
   1   9   8        3.88        5.15      0.84 o 
   2   9   8        0.08       -0.65      1.01 o 
   3   9   8        6.36        2.90      1.20 o 
   4   9   8        5.15        6.63      1.66 o 
   5   9   8        0.74        2.14      1.80 o 
   6   9   8       34.25       42.09      4.05 o 
 -10  10   8       15.94       16.51      3.35 o 
  -9  10   8        2.69        1.68      2.00 o 
  -8  10   8       25.45       27.08      2.90 o 
  -7  10   8        1.18        1.35      1.65 o 
  -6  10   8       12.08       13.77      1.16 o 
  -5  10   8        6.34        7.09      0.90 o 
  -4  10   8       33.32       31.42      1.00 o 
  -3  10   8       71.77       73.21      2.36 o 
  -2  10   8       45.06       43.14      2.30 o 
  -1  10   8        8.21        8.41      2.49 o 
   0  10   8      138.12      133.44      3.91 o 
   1  10   8       36.17       33.28      1.02 o 
   2  10   8        0.67       -0.48      1.09 o 
   3  10   8       18.76       24.69      1.54 o 
   4  10   8        4.39        3.53      1.66 o 
   5  10   8       37.58       43.90      2.54 o 
 -10  11   8        1.15       -2.80      3.04 o 
  -9  11   8        0.00        2.02      2.88 o 
  -8  11   8       46.98       44.96      2.57 o 
  -7  11   8        0.73       -0.58      1.29 o 
  -6  11   8       37.29       38.41      1.76 o 
  -5  11   8      131.56      127.54      3.13 o 
  -4  11   8      170.18      163.67      2.43 o 
  -3  11   8       48.08       53.84      2.25 o 
  -2  11   8      224.82      234.10      5.82 o 
  -1  11   8       70.47       69.98      4.34 o 
   0  11   8      103.81      105.13      3.52 o 
   1  11   8       36.57       41.36      1.62 o 
   2  11   8      128.18      138.27      3.17 o 
   3  11   8        0.85       -0.99      1.60 o 
   4  11   8       36.55       36.55      2.31 o 
   5  11   8       10.51       10.28      3.31 o 
  -9  12   8       25.65       31.62      3.58 o 
  -7  12   8       10.37        9.14      1.83 o 
  -6  12   8       26.21       24.72      1.55 o 
  -5  12   8       24.41       25.91      2.30 o 
  -4  12   8        3.23        4.84      0.99 o 
  -3  12   8      249.98      252.38      3.40 o 
  -2  12   8        0.59       -0.59      1.57 o 
  -1  12   8        0.74       -1.32      1.57 o 
   0  12   8       14.44       14.89      0.88 o 
   1  12   8       86.34       89.39      2.42 o 
   2  12   8        4.09        3.14      1.52 o 
   3  12   8       50.79       61.67      2.69 o 
   4  12   8        3.94        6.29      2.53 o 
  -7  13   8        1.14        2.57      2.26 o 
  -6  13   8        5.88        6.90      1.65 o 
  -5  13   8       21.33       20.48      1.88 o 
  -4  13   8       81.50       88.92      2.22 o 
  -3  13   8      112.48      118.20      2.60 o 
  -2  13   8      236.56      243.62      4.83 o 
  -1  13   8       55.46       54.49      2.62 o 
   0  13   8       63.79       61.68      2.03 o 
   1  13   8        0.77        1.57      1.38 o 
   2  13   8        2.47        1.92      1.54 o 
   3  13   8        1.13       -1.71      1.71 o 
  -8  14   8        3.21        4.24      2.65 o 
  -7  14   8       16.37       13.51      2.57 o 
  -6  14   8       70.66       69.43      3.70 o 
  -5  14   8       21.87       23.32      3.00 o 
  -4  14   8       32.38       30.37      2.03 o 
  -3  14   8       10.19       11.01      1.27 o 
  -2  14   8        0.02       -0.86      1.18 o 
  -1  14   8        6.70        7.81      1.36 o 
   0  14   8       19.36       26.38      3.06 o 
   1  14   8        0.75       -0.38      1.56 o 
   2  14   8       63.53       71.49      3.70 o 
   3  14   8       36.80       38.51      3.04 o 
  -7  15   8       35.22       38.39      3.31 o 
  -6  15   8      127.86      135.85      5.37 o 
  -5  15   8        3.94        3.01      1.71 o 
  -4  15   8       38.84       40.56      2.26 o 
  -3  15   8       10.18       10.59      1.71 o 
  -2  15   8       76.63       75.42      3.19 o 
  -1  15   8        5.15        8.18      1.79 o 
   0  15   8        0.56        0.55      1.79 o 
   1  15   8        3.02        6.27      2.14 o 
   2  15   8        7.47        8.68      2.45 o 
  -5  16   8      133.36      139.80      6.48 o 
  -4  16   8        9.79        7.93      2.55 o 
  -3  16   8        1.93        0.43      1.71 o 
  -2  16   8       31.55       34.26      2.61 o 
  -1  16   8        6.10       12.19      2.02 o 
   0  16   8       12.44       14.87      2.18 o 
   1  16   8        2.49        4.40      2.26 o 
  -4  17   8       23.68       23.99      4.48 o 
  -3  17   8        1.74        1.32      1.91 o 
  -2  17   8        0.08        2.80      1.91 o 
  -1  17   8        8.89       11.64      2.14 o 
 -11   1   9        0.34       -0.99      1.51 o 
 -10   1   9      205.29      197.30      3.62 o 
  -9   1   9       18.33       17.60      1.44 o 
  -8   1   9       14.48       11.51      1.17 o 
  -7   1   9       43.57       44.29      1.57 o 
  -6   1   9       42.75       38.81      1.27 o 
  -5   1   9        0.86       -0.25      1.62 o 
  -4   1   9      158.50      155.78      3.76 o 
  -3   1   9        1.25        1.89      1.91 o 
  -2   1   9      223.72      224.05      4.91 o 
  -1   1   9        0.93        0.11      1.42 o 
   0   1   9        1.35        2.39      0.95 o 
   1   1   9      107.52      102.49      3.52 o 
   2   1   9       26.08       25.11      1.51 o 
   3   1   9       30.99       32.87      2.16 o 
   4   1   9       53.52       54.20      2.44 o 
   5   1   9        4.64        5.50      1.77 o 
   6   1   9        7.40        9.66      2.80 o 
 -11   2   9       32.62       30.47      1.84 o 
 -10   2   9       10.72       12.53      1.18 o 
  -9   2   9       67.81       57.19      2.21 o 
  -8   2   9        3.12        1.44      1.42 o 
  -7   2   9        7.43        4.66      1.06 o 
  -6   2   9      379.88      369.21      6.44 o 
  -5   2   9       32.58       31.38      1.17 o 
  -4   2   9      423.75      389.49      9.79 o 
  -3   2   9        3.42        4.88      0.71 o 
  -2   2   9       81.89       84.26      1.68 o 
  -1   2   9        7.95        8.92      1.07 o 
   0   2   9      146.42      138.53      3.37 o 
   1   2   9       10.13       11.26      1.16 o 
   2   2   9        0.04       -0.14      1.05 o 
   3   2   9        1.51        3.80      1.28 o 
   4   2   9       29.18       32.08      1.94 o 
   5   2   9       27.86       25.52      2.05 o 
 -11   3   9        0.03        0.56      2.45 o 
 -10   3   9      146.89      146.83      3.65 o 
  -9   3   9        0.09        0.53      1.26 o 
  -8   3   9        5.69        8.27      1.38 o 
  -7   3   9       13.69       14.19      1.20 o 
  -6   3   9       12.01       13.22      1.06 o 
  -5   3   9        0.80       -0.71      0.83 o 
  -4   3   9      100.25       95.30      2.10 o 
  -3   3   9       43.69       40.07      1.30 o 
  -2   3   9      417.80      411.65      5.94 o 
  -1   3   9      269.75      277.18      4.15 o 
   0   3   9       11.84        6.89      1.02 o 
   1   3   9       14.06       12.56      1.38 o 
   2   3   9       14.70       14.32      1.32 o 
   3   3   9      123.12      118.20      3.36 o 
   4   3   9      109.47      109.25      4.01 o 
   5   3   9       13.71       18.85      1.97 o 
 -11   4   9       23.87       24.98      2.74 o 
 -10   4   9        1.07        0.57      3.97 o 
  -9   4   9       22.91       21.96      1.62 o 
  -8   4   9       28.62       28.81      1.53 o 
  -7   4   9        2.28        1.48      1.05 o 
  -6   4   9        1.07        0.01      0.94 o 
  -5   4   9      206.90      218.38      4.08 o 
  -4   4   9      320.02      295.25      4.47 o 
  -3   4   9       80.35       89.02      1.70 o 
  -2   4   9        3.90        4.27      0.54 o 
  -1   4   9       69.44       74.01      1.33 o 
   0   4   9      101.92       94.39      1.79 o 
   1   4   9        1.09        0.74      0.81 o 
   2   4   9       35.02       26.97      1.24 o 
   3   4   9       65.92       55.74      1.85 o 
   4   4   9        0.52        0.00      1.18 o 
   5   4   9      114.97      124.93      3.18 o 
 -11   5   9       21.04       24.01      2.76 o 
 -10   5   9       71.11       77.97      4.69 o 
  -9   5   9       11.64       12.10      1.53 o 
  -8   5   9        4.61        4.45      1.27 o 
  -7   5   9        9.44        8.78      1.19 o 
  -6   5   9      136.30      129.66      2.90 o 
  -5   5   9        1.18        0.85      0.91 o 
  -4   5   9       33.51       33.77      1.15 o 
  -3   5   9        0.00       -0.11      0.63 o 
  -2   5   9        2.08        3.41      0.68 o 
  -1   5   9       27.59       24.90      1.01 o 
   0   5   9        0.17       -0.55      0.55 o 
   1   5   9       11.87       11.63      0.95 o 
   2   5   9       11.29       14.03      1.13 o 
   3   5   9        0.04       -1.02      1.10 o 
   4   5   9        0.23       -1.04      1.24 o 
   5   5   9       12.45       16.97      1.70 o 
 -11   6   9       14.53       20.16      2.79 o 
 -10   6   9       32.83       35.26      2.68 o 
  -9   6   9       85.66       92.46      2.83 o 
  -8   6   9        2.52        0.97      1.30 o 
  -7   6   9        0.50        0.76      1.13 o 
  -6   6   9       32.25       31.83      1.46 o 
  -5   6   9       54.25       56.87      1.99 o 
  -4   6   9       75.55       78.46      1.65 o 
  -3   6   9        0.45        1.42      1.58 o 
  -2   6   9        2.69        2.07      1.69 o 
  -1   6   9       54.69       46.21      2.14 o 
   0   6   9        7.94       10.17      0.69 o 
   1   6   9       18.58       14.65      1.13 o 
   2   6   9        0.24       -0.79      0.99 o 
   3   6   9       32.85       40.58      1.74 o 
   4   6   9        0.99       -0.27      1.35 o 
   5   6   9       38.97       45.21      3.08 o 
 -10   7   9        0.01       -1.35      2.14 o 
  -9   7   9        0.12       -0.18      1.86 o 
  -8   7   9       28.09       24.50      1.61 o 
  -7   7   9       73.97       75.07      2.34 o 
  -6   7   9        2.43        1.76      1.07 o 
  -5   7   9       92.73       86.02      2.24 o 
  -4   7   9       56.44       55.93      2.15 o 
  -3   7   9        5.34        6.52      1.34 o 
  -2   7   9       11.93       12.02      1.44 o 
  -1   7   9        0.13        0.23      1.24 o 
   0   7   9      103.14      102.93      2.33 o 
   1   7   9        8.69        9.81      0.99 o 
   2   7   9        8.93       13.65      1.21 o 
   3   7   9        0.28       -0.08      1.22 o 
   4   7   9        7.59       11.16      1.93 o 
   5   7   9        0.15       -1.09      2.96 o 
 -10   8   9       93.91      106.51      4.18 o 
  -9   8   9        1.11       -1.99      1.99 o 
  -8   8   9       97.54      105.33      2.96 o 
  -7   8   9        1.30        0.66      1.29 o 
  -6   8   9       42.56       39.62      1.80 o 
  -5   8   9       22.80       24.00      1.39 o 
  -4   8   9      112.69      105.35      2.43 o 
  -3   8   9        5.78        5.45      1.43 o 
  -2   8   9       76.49       75.10      2.79 o 
  -1   8   9      339.79      329.50      7.49 o 
   0   8   9       98.98       94.08      3.18 o 
   1   8   9       16.12       16.29      1.09 o 
   2   8   9        9.65        8.44      1.19 o 
   3   8   9        6.51        3.85      1.33 o 
   4   8   9        2.88        3.96      1.73 o 
 -10   9   9      143.55      150.30      7.24 o 
  -9   9   9        6.36        6.61      2.16 o 
  -8   9   9        0.72        0.20      1.84 o 
  -7   9   9      114.06      111.21      2.94 o 
  -6   9   9      112.18      112.10      2.81 o 
  -5   9   9       54.33       54.16      2.65 o 
  -4   9   9       39.22       37.07      1.60 o 
  -3   9   9       83.82       81.58      2.99 o 
  -2   9   9       85.16       77.61      4.54 o 
  -1   9   9        3.27        5.36      1.55 o 
   0   9   9        6.04        3.58      1.58 o 
   1   9   9       41.94       37.50      1.52 o 
   2   9   9        0.50        0.98      1.16 o 
   3   9   9        0.01        1.48      2.51 o 
   4   9   9       17.25       25.00      2.13 o 
  -9  10   9       23.92       20.91      2.56 o 
  -8  10   9       38.94       45.21      2.58 o 
  -7  10   9       39.97       39.05      2.30 o 
  -6  10   9       36.15       39.18      2.41 o 
  -5  10   9       42.78       46.60      1.84 o 
  -4  10   9      309.39      306.96      5.85 o 
  -3  10   9       34.97       36.51      2.16 o 
  -2  10   9        2.56        0.25      1.57 o 
  -1  10   9      344.81      360.49      8.27 o 
   0  10   9      121.79      113.60      3.70 o 
   1  10   9        0.04       -1.04      1.04 o 
   2  10   9       13.76       20.98      1.81 o 
   3  10   9      104.68      118.70      3.61 o 
  -8  11   9        5.13        2.80      2.16 o 
  -7  11   9        2.80        3.34      1.85 o 
  -6  11   9        5.43        2.55      1.59 o 
  -5  11   9        5.93       10.17      1.29 o 
  -4  11   9        1.56        3.84      1.03 o 
  -3  11   9        3.09        2.49      1.68 o 
  -2  11   9        8.23        5.44      1.70 o 
  -1  11   9       24.55       28.17      2.90 o 
   0  11   9       16.07       14.48      2.69 o 
   1  11   9        0.78        1.19      1.85 o 
   2  11   9       30.09       32.63      1.97 o 
   3  11   9       24.81       30.25      2.17 o 
  -7  12   9       73.69       75.23      5.26 o 
  -6  12   9       19.01       24.91      1.98 o 
  -5  12   9       14.73       17.21      1.63 o 
  -4  12   9        3.48        3.58      1.22 o 
  -3  12   9        7.00        2.41      2.65 o 
  -2  12   9       51.24       61.44      4.24 o 
  -1  12   9       15.17       15.30      2.84 o 
   0  12   9       12.61       11.99      2.76 o 
   1  12   9        1.76        2.81      1.62 o 
   2  12   9        0.00       -0.45      1.66 o 
  -7  13   9      129.74      144.85      5.88 o 
  -6  13   9       10.41        8.23      1.89 o 
  -5  13   9       22.38       26.07      1.86 o 
  -4  13   9       14.72       12.66      1.47 o 
  -3  13   9       17.73       18.05      1.38 o 
  -2  13   9       39.72       47.39      3.82 o 
  -1  13   9        0.66       -0.39      2.73 o 
   0  13   9       57.21       59.26      2.37 o 
   1  13   9        0.33        3.20      1.57 o 
  -6  14   9       17.20       17.95      2.53 o 
  -5  14   9       28.87       33.99      2.53 o 
  -4  14   9       22.75       27.45      2.10 o 
  -3  14   9        6.70        2.61      1.30 o 
  -2  14   9       67.14       65.29      2.41 o 
  -1  14   9       19.74       24.46      3.78 o 
   0  14   9        0.26        0.78      1.75 o 
  -4  15   9        0.79        4.59      1.83 o 
  -3  15   9        0.19        1.17      1.60 o 
  -2  15   9        0.98        0.82      1.56 o 
 -10   0  10      127.44      121.91      5.88 o 
  -9   0  10       33.07       28.81      3.31 o 
  -8   0  10        6.01        3.82      2.41 o 
  -7   0  10        2.32       -0.31      2.26 o 
  -6   0  10       13.79       12.03      2.22 o 
  -5   0  10      249.95      253.60      8.10 o 
  -4   0  10        3.14       -0.04      1.79 o 
  -3   0  10      415.73      387.43     11.49 o 
  -2   0  10       62.36       60.55      3.15 o 
  -1   0  10        2.48        6.54      1.71 o 
   0   0  10        1.88       -0.93      1.56 o 
   1   0  10      110.90      112.68      4.40 o 
   2   0  10       21.26       15.69      2.18 o 
   3   0  10       38.55       44.74      3.11 o 
   4   0  10        7.05        7.63      2.45 o 
 -10   1  10       23.20       13.73      2.44 o 
  -9   1  10        0.52        0.93      1.95 o 
  -8   1  10        0.19       -0.41      1.75 o 
  -7   1  10        0.01       -1.09      1.46 o 
  -6   1  10        5.14        1.77      1.87 o 
  -5   1  10       48.56       50.04      2.20 o 
  -4   1  10       14.62       15.73      1.44 o 
  -3   1  10       26.44       29.93      1.57 o 
  -2   1  10       13.67       12.71      1.28 o 
  -1   1  10      245.76      258.21      5.71 o 
   0   1  10       59.11       56.26      2.12 o 
   1   1  10       81.48       73.23      2.45 o 
   2   1  10        0.05       -0.50      1.38 o 
   3   1  10        0.08       -0.05      1.49 o 
   4   1  10      112.25      121.48      5.45 o 
 -10   2  10       56.83       51.26      2.19 o 
  -9   2  10        1.51        0.60      1.22 o 
  -8   2  10        4.99        5.62      1.83 o 
  -7   2  10       12.13       14.03      2.94 o 
  -6   2  10        2.59        0.40      1.42 o 
  -5   2  10        7.45        6.99      1.39 o 
  -4   2  10       16.67       17.56      1.45 o 
  -3   2  10       85.02       78.57      2.49 o 
  -2   2  10      101.96       91.48      3.84 o 
  -1   2  10       54.46       59.36      2.16 o 
   0   2  10        0.39       -0.99      1.04 o 
   1   2  10        5.46        6.35      1.24 o 
   2   2  10        3.13        3.59      1.35 o 
   3   2  10       10.96       11.18      1.66 o 
   4   2  10       16.42       17.44      2.88 o 
 -10   3  10        3.96        5.14      2.32 o 
  -9   3  10        2.43        2.49      1.33 o 
  -8   3  10        7.25        7.66      1.56 o 
  -7   3  10       23.38       26.10      1.30 o 
  -6   3  10        0.95        1.06      1.45 o 
  -5   3  10        0.18        1.25      1.30 o 
  -4   3  10       67.74       66.64      2.32 o 
  -3   3  10        1.38        2.09      1.14 o 
  -2   3  10        0.52        0.24      1.06 o 
  -1   3  10      219.41      214.40      4.89 o 
   0   3  10       97.82       86.30      2.58 o 
   1   3  10        2.30        1.70      1.13 o 
   2   3  10        0.92       -0.14      1.30 o 
   3   3  10       25.17       29.20      1.91 o 
   4   3  10       28.83       29.16      3.27 o 
 -10   4  10        1.25        0.01      2.30 o 
  -9   4  10        1.27        2.95      1.40 o 
  -8   4  10        1.17        0.23      1.23 o 
  -7   4  10       13.51       15.09      1.39 o 
  -6   4  10        2.72        3.33      1.05 o 
  -5   4  10       66.57       68.84      1.87 o 
  -4   4  10        0.42       -0.65      1.23 o 
  -3   4  10      139.37      128.41      3.29 o 
  -2   4  10       51.77       50.98      1.96 o 
  -1   4  10       57.62       58.42      2.20 o 
   0   4  10      104.35      102.70      3.66 o 
   1   4  10        5.68        4.65      1.24 o 
   2   4  10        0.13       -1.32      1.32 o 
   3   4  10        3.88        4.75      1.60 o 
  -9   5  10       27.37       24.16      2.41 o 
  -8   5  10        2.24        0.87      1.28 o 
  -7   5  10       30.02       32.21      1.54 o 
  -6   5  10       33.60       32.93      1.47 o 
  -5   5  10       99.53      100.33      2.40 o 
  -4   5  10       39.44       32.97      1.40 o 
  -3   5  10        0.93        0.86      1.08 o 
  -2   5  10      258.64      273.99      5.96 o 
  -1   5  10      106.22       99.33      2.78 o 
   0   5  10        0.17       -1.00      1.00 o 
   1   5  10       68.54       64.92      2.33 o 
   2   5  10       26.37       31.92      2.78 o 
   3   5  10       35.23       40.07      2.29 o 
  -9   6  10       51.16       54.13      6.31 o 
  -8   6  10       78.82       83.31      2.64 o 
  -7   6  10        5.50        4.79      1.30 o 
  -6   6  10        9.98       10.27      1.24 o 
  -5   6  10        0.00       -0.13      1.20 o 
  -4   6  10        0.34        0.02      0.95 o 
  -3   6  10       32.56       26.69      1.44 o 
  -2   6  10        2.77        2.46      0.67 o 
  -1   6  10        0.12       -0.62      0.86 o 
   0   6  10       61.85       63.82      2.08 o 
   1   6  10        0.08        0.40      1.00 o 
   2   6  10        1.49        1.96      1.38 o 
   3   6  10       45.84       60.73      2.79 o 
  -9   7  10        1.46       -0.93      2.07 o 
  -8   7  10      134.50      138.64      4.29 o 
  -7   7  10        0.00        0.11      1.30 o 
  -6   7  10        1.55        0.02      1.20 o 
  -5   7  10       27.71       25.83      1.38 o 
  -4   7  10        0.29       -0.97      0.97 o 
  -3   7  10      120.60      126.19      3.64 o 
  -2   7  10       69.36       70.81      2.73 o 
  -1   7  10       19.40       21.33      1.72 o 
   0   7  10       45.36       52.28      1.69 o 
   1   7  10       22.08       18.64      1.29 o 
   2   7  10       36.31       44.80      1.88 o 
   3   7  10        2.33        2.30      2.73 o 
  -8   8  10       70.73       75.28      3.31 o 
  -7   8  10       25.73       29.58      4.81 o 
  -6   8  10        4.06        2.20      1.27 o 
  -5   8  10       62.50       59.91      3.60 o 
  -4   8  10       21.57       26.56      1.33 o 
  -3   8  10       21.43       23.13      4.07 o 
  -2   8  10        1.47        3.93      2.06 o 
  -1   8  10        0.94        2.15      1.53 o 
   0   8  10       44.24       49.89      2.45 o 
   1   8  10       32.74       30.25      1.98 o 
   2   8  10        0.00       -0.84      1.49 o 
  -8   9  10        9.51        7.44      2.08 o 
  -7   9  10        0.34       -1.02      1.83 o 
  -6   9  10       87.32       99.74      3.38 o 
  -5   9  10        1.72        1.52      1.24 o 
  -4   9  10       18.39       19.22      1.92 o 
  -3   9  10        3.18        3.97      2.67 o 
  -2   9  10       12.69       10.45      1.74 o 
  -1   9  10        2.46        0.58      1.62 o 
   0   9  10       19.24       19.87      2.00 o 
   1   9  10       13.11       13.12      2.69 o 
   2   9  10       15.28       18.92      1.80 o 
  -7  10  10        1.81        2.96      1.99 o 
  -6  10  10       25.65       31.04      2.11 o 
  -5  10  10        0.10       -1.12      1.62 o 
  -4  10  10       51.94       56.19      4.24 o 
  -3  10  10       16.63       18.77      3.00 o 
  -2  10  10        1.30       -0.93      2.61 o 
  -1  10  10        1.66        1.91      2.49 o 
   0  10  10       47.35       57.90      4.36 o 
   1  10  10        3.53        4.10      1.47 o 
  -6  11  10       34.02       35.63      2.28 o 
  -5  11  10       30.21       29.16      3.50 o 
  -4  11  10       86.11       90.10      5.37 o 
  -3  11  10        3.39       -1.28      2.69 o 
  -2  11  10        1.25       -0.55      2.57 o 
  -1  11  10        5.69        7.01      2.84 o 
   0  11  10        0.51       -1.44      2.61 o 
  -5  12  10       58.07       63.27      4.15 o 
  -4  12  10        8.75       12.28      1.49 o 
  -3  12  10       23.06       16.31      3.27 o 
  -2  12  10        3.79       -2.73      2.73 o 
  -1  12  10        0.27        0.31      2.84 o 
  -8   1  11       38.06       39.17      3.82 o 
  -7   1  11        5.61        8.42      1.80 o 
  -6   1  11        1.74        0.66      2.59 o 
  -5   1  11        1.53        3.06      1.51 o 
  -4   1  11       54.47       56.89      2.42 o 
  -3   1  11       36.31       40.43      2.04 o 
  -2   1  11        0.83        0.39      1.31 o 
  -1   1  11        0.48       -0.73      1.27 o 
   0   1  11        6.07        5.14      1.36 o 
   1   1  11       35.25       39.30      2.08 o 
  -8   2  11       24.28       30.24      2.34 o 
  -7   2  11      125.56      119.74      4.81 o 
  -6   2  11       73.67       74.88      2.90 o 
  -5   2  11      143.53      152.86      4.04 o 
  -4   2  11        0.62       -1.40      1.40 o 
  -3   2  11       11.72       12.18      1.52 o 
  -2   2  11       19.25       17.23      1.54 o 
  -1   2  11        9.93        5.23      1.35 o 
   0   2  11        1.50        0.27      1.48 o 
   1   2  11       28.42       33.54      1.91 o 
  -8   3  11       59.54       62.20      3.03 o 
  -7   3  11        6.08        8.17      2.88 o 
  -6   3  11        0.93        1.32      1.62 o 
  -5   3  11        6.06        9.61      1.61 o 
  -4   3  11        0.42        1.18      1.43 o 
  -3   3  11       55.40       63.36      3.74 o 
  -2   3  11       92.06      101.11      3.03 o 
  -1   3  11        2.22       -0.87      1.32 o 
   0   3  11        2.99        0.97      1.31 o 
   1   3  11       71.35       84.81      4.36 o 
  -8   4  11       67.39       78.81      5.02 o 
  -7   4  11        3.62        1.30      2.02 o 
  -6   4  11      125.05      143.35      4.03 o 
  -5   4  11       20.24       18.05      1.76 o 
  -4   4  11       14.86       18.39      1.64 o 
  -3   4  11       14.54       14.16      1.49 o 
  -2   4  11       29.80       35.63      2.36 o 
  -1   4  11       57.00       49.37      2.22 o 
   0   4  11        5.51        6.62      1.35 o 
   1   4  11        8.05        8.77      1.56 o 
  -7   5  11       18.99       20.11      2.11 o 
  -6   5  11       25.25       29.88      2.07 o 
  -5   5  11        2.30        2.87      1.57 o 
  -4   5  11       32.00       36.30      2.02 o 
  -3   5  11        2.29        2.09      2.43 o 
  -2   5  11        1.37        2.69      1.30 o 
  -1   5  11        5.54        4.17      1.29 o 
   0   5  11       13.62       14.30      1.49 o 
  -7   6  11        2.48        1.28      1.96 o 
  -6   6  11       11.07       12.13      1.90 o 
  -5   6  11        1.39        0.20      1.56 o 
  -4   6  11        3.31        6.10      1.48 o 
  -3   6  11        7.29        5.43      2.06 o 
  -2   6  11        2.90        0.29      1.97 o 
  -1   6  11        0.02       -0.44      1.17 o 
   0   6  11        0.31       -0.67      1.29 o 
  -6   7  11        6.12        5.04      1.36 o 
  -5   7  11        0.56        1.53      3.06 o 
  -4   7  11       49.13       48.82      2.23 o 
  -3   7  11       33.09       31.92      1.81 o 
  -2   7  11       27.63       25.11      3.08 o 
  -1   7  11       11.18        9.91      1.27 o 
  -6   8  11        0.77        1.36      1.86 o 
  -5   8  11       37.03       37.45      2.12 o 
  -4   8  11       95.44       93.39      2.47 o 
  -3   8  11       39.27       39.40      2.24 o 
  -2   8  11        4.80        1.13      2.69 o 
  -1   8  11       22.06       29.32      3.31 o 
  -4   9  11       11.25       11.59      3.21 o 
  -3   9  11       59.22       59.15      4.21 o 
                                                 
